# Supplementary material for: A post-translational modification of human Norovirus capsid protein attenuates glycan binding
Source: Nat Commun. 2019 Mar 21;10:1320. doi: 10.1038/s41467-019-09251-5 (PMC6428809; doi:10.1038/s41467-019-09251-5)
Supplement: Supplementary file 8 — Supplementary Data 5 [file 41467_2019_9251_MOESM8_ESM.xlsx]

## Sheet: HDX Summary Table 
Supplementary Table 13
Data Set 1	WILDTYPE (unbound)	10 mM B Trisaccharide
HDX reaction details	20 mM Tris buffer, pH= 7.4, 150 mM NaCl, 25°C	20 mM Tris buffer, pH= 7.4, 150 mM NaCl, 25°C
HDX time course (min)	1, 10, 60, 480	1, 10, 60, 480
HDX control samples	-	-
Back-exchange (mean / IQR)	mean 37%	mean 37%
# of Peptides	68	68
Sequence coverage	0.97	0.97
Average peptide length / Redundancy	18.8 / 4.12	18.8 / 4.12
Replicates (biological or technical)	3 (technical)	3 (technical)
Repeatability	0.083 (average standard deviation)	0.111 (average standard deviation)
Significant differences in HDX (delta HDX > X D)	T-test with α=0.01 was used to compare significant differences between both states at a given time point
Data Set 2	DEAMIDATED (unbound)	10 mM B Trisaccharide
HDX reaction details	20 mM Tris buffer, pH= 7.4, 150 mM NaCl, 25°C
HDX time course (min)	1, 10, 60, 480
HDX control samples	-
Back-exchange (mean / IQR)	mean 37%
# of Peptides	65
Sequence coverage	0.97
Average peptide length / Redundancy	18.6 / 3.87
Replicates (biological or technical)	3 (technical)
Repeatability	0.126 (average standard deviation)	0.06 (average standard deviation)
Significant differences in HDX (delta HDX > X D)	T-test with α=0.01 was used to compare significant differences between both states at a given time point
Data Set 3	WILDTYPE (unbound)	DEAMIDATED (unbound)
HDX reaction details	20 mM Tris buffer, pH= 7.4, 150 mM NaCl, 25°C	20 mM Tris buffer, pH= 7.4, 150 mM NaCl, 25°C
HDX time course (min)	1, 10, 60, 480	1, 10, 60, 480
HDX control samples	-	-
Back-exchange (mean / IQR)	mean 37%	mean 37%
# of Peptides	65	65
Sequence coverage	0.97	0.97
Average peptide length / Redundancy	18.6 / 3.87	18.6 / 3.87
Replicates (biological or technical)	3 (technical)	3 (technical)
Repeatability	0.081 (average standard deviation)	0.126 (average standard deviation)
Significant differences in HDX (delta HDX > X D)	combination of T-test with α=0.01 and delta HDX > 0.64 D (99% percentile calculated according to Arora et al. )
Data Set 4	WILDTYPE (unbound)	10 mM B Trisaccharide
HDX reaction details	20 mM Tris buffer, pH= 7.4, 150 mM NaCl, 25°C	20 mM Tris buffer, pH= 7.4, 150 mM NaCl, 25°C
HDX time course (min)	0.25, 1, 10, 60, 480	0.25, 1, 10, 60, 480
HDX control samples	-	-
Back-exchange (mean / IQR)	mean 37%	mean 37%
# of Peptides	72	72
Sequence coverage	0.99	0.99
Average peptide length / Redundancy	18.5 / 4.29	18.5 / 4.29
Replicates (biological or technical)	1 (technical)	1 (technical)
Repeatability	-	-
Significant differences in HDX (delta HDX > X D)	-	-
	100 mM methyl-fucose	100 mM galactose
HDX reaction details	20 mM Tris buffer, pH= 7.4, 150 mM NaCl, 25°C	20 mM Tris buffer, pH= 7.4, 150 mM NaCl, 25°C
HDX time course (min)	0.25, 1, 10, 60, 480	0.25, 1, 10, 60, 480
HDX control samples	-	-
Back-exchange (mean / IQR)	mean 37%	mean 37%
# of Peptides	72	72
Sequence coverage	0.99	0.99
Average peptide length / Redundancy	18.5 / 4.29	18.5 / 4.29
Replicates (biological or technical)	1 (technical)	1 (technical)
Repeatability	-	-
Significant differences in HDX (delta HDX > X D)	-	-

## Sheet: HDX Data Table (Data Set 1)
Protein state	Start	End	Sequence	Peptide mass (Da)	Retention time (min)	HDX time (s)	Uptake (D)	Uptake SD (D)		HDX Data Set 1 WILDTYPE vs. 10 mM B Trisaccharide
unbound	221	232	GPGSKPFTVPIL	1211.69		60	2.59333	0.0235702
unbound	221	233	GPGSKPFTVPILT	1312.74		60	2.64667	0.0188562
unbound	233	249	TVEEMTNSRFPIPLEKL	2003.04		60	0.643333	0.0124722
unbound	233	256	TVEEMTNSRFPIPLEKLFTGPSGA	2620.32		60	2.14	0.0424264
unbound	234	249	VEEMTNSRFPIPLEKL	1901.99		60	0.563333	0.0124722
unbound	234	257	VEEMTNSRFPIPLEKLFTGPSGAF	2666.34		60	2.88333	0.0309121
unbound	236	249	EMTNSRFPIPLEKL	1673.88		60	0.44	0.00816497
unbound	237	249	MTNSRFPIPLEKL	1544.84		60	0.42	0.0141421
unbound	257	266	FVVQPQNGRC	1146.56		60	0.63	0
unbound	257	272	FVVQPQNGRCTTDGVL	1732.86		60	0.923333	0.020548
unbound	258	272	VVQPQNGRCTTDGVL	1585.79		60	0.906667	0.0249444
unbound	273	303	LGTTQLSPVNICTFRGDVTHIAGSRNYTMNL	3378.68		60	4.64667	0.0849837
unbound	283	303	ICTFRGDVTHIAGSRNYTMNL	2368.14		60	4.34	0.141657
unbound	283	298	ICTFRGDVTHIAGSRN	1745.86		60	4.13667	0.0857645
unbound	286	303	FRGDVTHIAGSRNYTMNL	2051		60	4.17667	0.0329983
unbound	286	298	FRGDVTHIAGSRN	1428.72		60	4.18333	0.0590668
unbound	286	302	FRGDVTHIAGSRNYTMN	1937.92		60	4.26	0.0804156
unbound	287	303	RGDVTHIAGSRNYTMNL	1903.93		60	4.08	0.0355903
unbound	304	326	ASLNWNNYDPTEEIPAPLGTPDF	2560.18		60	7.01333	0.0590668
unbound	307	326	NWNNYDPTEEIPAPLGTPDF	2289.02		60	4.92	0.0355903
unbound	327	333	VGKIQGL	713.444		60	0.363333	0.0124722
unbound	327	334	VGKIQGLL	826.528		60	0.39	0.0141421
unbound	327	335	VGKIQGLLT	927.575		60	0.463333	0.0329983
unbound	335	366	TQTTKGDGSTRGHKATVYTGSAPFTPKLGSVQ	3277.67		60	5.53333	0.0805536
unbound	335	367	TQTTKGDGSTRGHKATVYTGSAPFTPKLGSVQF	3424.74		60	5.37667	0.0449691
unbound	368	383	STDTENDFETHQNTKF	1912.81		60	4.55667	0.0402768
unbound	368	387	STDTENDFETHQNTKFTPVG	2267		60	4.86333	0.046428
unbound	375	402	FETHQNTKFTPVGVIQDGSTTHRNEPQQ	3195.53		60	5.58	0.10198
unbound	375	405	FETHQNTKFTPVGVIQDGSTTHRNEPQQWVL	3593.77		60	5.16667	0.0825967
unbound	376	402	ETHQNTKFTPVGVIQDGSTTHRNEPQQ	3048.46		60	5.12333	0.0880656
unbound	376	405	ETHQNTKFTPVGVIQDGSTTHRNEPQQWVL	3446.7		60	4.85667	0.0418994
unbound	384	402	TPVGVIQDGSTTHRNEPQQ	2063		60	4.65667	0.0987702
unbound	403	423	WVLPSYSGRNVHNVHLAPAVA	2286.2		60	4.38333	0.054365
unbound	403	430	WVLPSYSGRNVHNVHLAPAVAPTFPGEQ	3042.55		60	6.46333	0.0579272
unbound	403	431	WVLPSYSGRNVHNVHLAPAVAPTFPGEQL	3155.63		60	6.26	0.0355903
unbound	403	432	WVLPSYSGRNVHNVHLAPAVAPTFPGEQLL	3268.71		60	6.24333	0.0679869
unbound	403	433	WVLPSYSGRNVHNVHLAPAVAPTFPGEQLLF	3415.78		60	6.18333	0.0758654
unbound	406	423	PSYSGRNVHNVHLAPAVA	1887.97		60	4.53667	0.054365
unbound	406	432	PSYSGRNVHNVHLAPAVAPTFPGEQLL	2870.48		60	6.36667	0.054365
unbound	406	433	PSYSGRNVHNVHLAPAVAPTFPGEQLLF	3017.55		60	6.24667	0.0478423
unbound	409	423	SGRNVHNVHLAPAVA	1540.82		60	3.67	0.12083
unbound	424	432	PTFPGEQLL	1000.52		60	1.74333	0.020548
unbound	432	447	LFFRSTMPGCSGYPNM	1806.79		60	1.68333	0.0612826
unbound	432	449	LFFRSTMPGCSGYPNMDL	2034.9		60	1.88	0.0244949
unbound	433	447	FFRSTMPGCSGYPNM	1693.71		60	1.74	0.0509902
unbound	433	449	FFRSTMPGCSGYPNMDL	1921.82		60	1.91333	0.020548
unbound	434	449	FRSTMPGCSGYPNMDL	1774.75		60	1.94333	0.0169967
unbound	435	449	RSTMPGCSGYPNMDL	1627.68		60	1.61	0.0294392
unbound	450	461	DCLLPQEWVQHF	1513.7		60	0.213333	0.0124722
unbound	457	461	WVQHF	715.344		60	0.0966667	0.00471405
unbound	457	470	WVQHFYQEAAPAQS	1660.76		60	2.19	0.0707107
unbound	457	471	WVQHFYQEAAPAQSD	1775.79		60	2.73667	0.020548
unbound	475	487	LRFVNPDTGRVLF	1532.85		60	3.21333	0.0309121
unbound	475	488	LRFVNPDTGRVLFE	1661.89		60	3.21	0.0355903
unbound	476	487	RFVNPDTGRVLF	1419.76		60	3.08667	0.0262467
unbound	487	514	FECKLHKSGYVTVAHTGQHDLVIPPNGY	3109.54		60	4.1	0.0725718
unbound	488	514	ECKLHKSGYVTVAHTGQHDLVIPPNGY	2962.48		60	4.34	0.0668331
unbound	488	506	ECKLHKSGYVTVAHTGQHD	2109.01		60	2.91667	0.063421
unbound	488	515	ECKLHKSGYVTVAHTGQHDLVIPPNGYF	3109.54		60	4.1	0.0725718
unbound	488	517	ECKLHKSGYVTVAHTGQHDLVIPPNGYFRF	3412.71		60	4.79333	0.0974109
unbound	489	514	CKLHKSGYVTVAHTGQHDLVIPPNGY	2833.43		60	4.40667	0.0758654
unbound	489	506	CKLHKSGYVTVAHTGQHD	1979.96		60	2.96333	0.0449691
unbound	492	514	HKSGYVTVAHTGQHDLVIPPNGY	2489.25		60	4.12	0.0909212
unbound	499	514	VAHTGQHDLVIPPNGY	1716.86		60	3.39667	0.020548
unbound	507	515	LVIPPNGYF	1018.55		60	1.15333	0.0385861
unbound	515	520	FRFDSW	856.387		60	1.54667	0.0124722
unbound	515	524	FRFDSWVNQF	1344.63		60	3.76667	0.0286744
unbound	516	524	RFDSWVNQF	1197.56		60	3.06333	0.0249444
10 mM HBGA B	221	232	GPGSKPFTVPIL	1211.69		60	2.59333	0.020548
10 mM HBGA B	221	233	GPGSKPFTVPILT	1312.74		60	2.64333	0.0286744
10 mM HBGA B	233	249	TVEEMTNSRFPIPLEKL	2003.04		60	0.663333	0.00471405
10 mM HBGA B	233	256	TVEEMTNSRFPIPLEKLFTGPSGA	2620.32		60	2.16333	0.0249444
10 mM HBGA B	234	249	VEEMTNSRFPIPLEKL	1901.99		60	0.573333	0.00471405
10 mM HBGA B	234	257	VEEMTNSRFPIPLEKLFTGPSGAF	2666.34		60	2.88333	0.0124722
10 mM HBGA B	236	249	EMTNSRFPIPLEKL	1673.88		60	0.456667	0.00942809
10 mM HBGA B	237	249	MTNSRFPIPLEKL	1544.84		60	0.426667	0.0169967
10 mM HBGA B	257	266	FVVQPQNGRC	1146.56		60	0.66	0.0355903
10 mM HBGA B	257	272	FVVQPQNGRCTTDGVL	1732.86		60	0.94	0.00816497
10 mM HBGA B	258	272	VVQPQNGRCTTDGVL	1585.79		60	0.943333	0.00471405
10 mM HBGA B	273	303	LGTTQLSPVNICTFRGDVTHIAGSRNYTMNL	3378.68		60	4.55333	0.0478423
10 mM HBGA B	283	303	ICTFRGDVTHIAGSRNYTMNL	2368.14		60	4.15	0.0648074
10 mM HBGA B	283	298	ICTFRGDVTHIAGSRN	1745.86		60	4.07667	0.0736357
10 mM HBGA B	286	303	FRGDVTHIAGSRNYTMNL	2051		60	4.09333	0.0478423
10 mM HBGA B	286	298	FRGDVTHIAGSRN	1428.72		60	4.10667	0.0531246
10 mM HBGA B	286	302	FRGDVTHIAGSRNYTMN	1937.92		60	4.15667	0.054365
10 mM HBGA B	287	303	RGDVTHIAGSRNYTMNL	1903.93		60	3.96667	0.0601849
10 mM HBGA B	304	326	ASLNWNNYDPTEEIPAPLGTPDF	2560.18		60	6.93333	0.0555778
10 mM HBGA B	307	326	NWNNYDPTEEIPAPLGTPDF	2289.02		60	4.83	0.0282843
10 mM HBGA B	327	333	VGKIQGL	713.444		60	0.386667	0.0169967
10 mM HBGA B	327	334	VGKIQGLL	826.528		60	0.406667	0.00471405
10 mM HBGA B	327	335	VGKIQGLLT	927.575		60	0.476667	0.0124722
10 mM HBGA B	335	366	TQTTKGDGSTRGHKATVYTGSAPFTPKLGSVQ	3277.67		60	5.43333	0.0659966
10 mM HBGA B	335	367	TQTTKGDGSTRGHKATVYTGSAPFTPKLGSVQF	3424.74		60	5.28667	0.0865384
10 mM HBGA B	368	383	STDTENDFETHQNTKF	1912.81		60	4.41	0.0962635
10 mM HBGA B	368	387	STDTENDFETHQNTKFTPVG	2267		60	4.45	0.163095
10 mM HBGA B	375	402	FETHQNTKFTPVGVIQDGSTTHRNEPQQ	3195.53		60	5.55333	0.138884
10 mM HBGA B	375	405	FETHQNTKFTPVGVIQDGSTTHRNEPQQWVL	3593.77		60	5.06	0.163095
10 mM HBGA B	376	402	ETHQNTKFTPVGVIQDGSTTHRNEPQQ	3048.46		60	5.12	0.115181
10 mM HBGA B	376	405	ETHQNTKFTPVGVIQDGSTTHRNEPQQWVL	3446.7		60	4.76	0.123558
10 mM HBGA B	384	402	TPVGVIQDGSTTHRNEPQQ	2063		60	4.61667	0.0694422
10 mM HBGA B	403	423	WVLPSYSGRNVHNVHLAPAVA	2286.2		60	4.27667	0.077603
10 mM HBGA B	403	430	WVLPSYSGRNVHNVHLAPAVAPTFPGEQ	3042.55		60	6.36	0.128323
10 mM HBGA B	403	431	WVLPSYSGRNVHNVHLAPAVAPTFPGEQL	3155.63		60	6.24	0.0898146
10 mM HBGA B	403	432	WVLPSYSGRNVHNVHLAPAVAPTFPGEQLL	3268.71		60	6.15333	0.110252
10 mM HBGA B	403	433	WVLPSYSGRNVHNVHLAPAVAPTFPGEQLLF	3415.78		60	6.09667	0.106249
10 mM HBGA B	406	423	PSYSGRNVHNVHLAPAVA	1887.97		60	4.41667	0.0984322
10 mM HBGA B	406	432	PSYSGRNVHNVHLAPAVAPTFPGEQLL	2870.48		60	6.28667	0.126579
10 mM HBGA B	406	433	PSYSGRNVHNVHLAPAVAPTFPGEQLLF	3017.55		60	6.15	0.130639
10 mM HBGA B	409	423	SGRNVHNVHLAPAVA	1540.82		60	3.73333	0.148174
10 mM HBGA B	424	432	PTFPGEQLL	1000.52		60	1.76	0.0141421
10 mM HBGA B	432	447	LFFRSTMPGCSGYPNM	1806.79		60	1.52667	0.0612826
10 mM HBGA B	432	449	LFFRSTMPGCSGYPNMDL	2034.9		60	1.62667	0.020548
10 mM HBGA B	433	447	FFRSTMPGCSGYPNM	1693.71		60	1.5	0.0163299
10 mM HBGA B	433	449	FFRSTMPGCSGYPNMDL	1921.82		60	1.66333	0.00942809
10 mM HBGA B	434	449	FRSTMPGCSGYPNMDL	1774.75		60	1.68667	0.00471405
10 mM HBGA B	435	449	RSTMPGCSGYPNMDL	1627.68		60	1.34333	0.0579272
10 mM HBGA B	450	461	DCLLPQEWVQHF	1513.7		60	0.226667	0.0309121
10 mM HBGA B	457	461	WVQHF	715.344		60	0.0833333	0.0169967
10 mM HBGA B	457	470	WVQHFYQEAAPAQS	1660.76		60	2.03	0.0653197
10 mM HBGA B	457	471	WVQHFYQEAAPAQSD	1775.79		60	2.71667	0.0169967
10 mM HBGA B	475	487	LRFVNPDTGRVLF	1532.85		60	3.16667	0.0286744
10 mM HBGA B	475	488	LRFVNPDTGRVLFE	1661.89		60	3.16333	0.0286744
10 mM HBGA B	476	487	RFVNPDTGRVLF	1419.76		60	3.05333	0.0188562
10 mM HBGA B	487	514	FECKLHKSGYVTVAHTGQHDLVIPPNGY	3109.54		60	4.04	0.0860233
10 mM HBGA B	488	514	ECKLHKSGYVTVAHTGQHDLVIPPNGY	2962.48		60	4.28667	0.122837
10 mM HBGA B	488	506	ECKLHKSGYVTVAHTGQHD	2109.01		60	2.91333	0.0659966
10 mM HBGA B	488	515	ECKLHKSGYVTVAHTGQHDLVIPPNGYF	3109.54		60	4.04	0.0860233
10 mM HBGA B	488	517	ECKLHKSGYVTVAHTGQHDLVIPPNGYFRF	3412.71		60	4.78	0.172047
10 mM HBGA B	489	514	CKLHKSGYVTVAHTGQHDLVIPPNGY	2833.43		60	4.38333	0.0984322
10 mM HBGA B	489	506	CKLHKSGYVTVAHTGQHD	1979.96		60	2.96	0.0454606
10 mM HBGA B	492	514	HKSGYVTVAHTGQHDLVIPPNGY	2489.25		60	4.06	0.0927362
10 mM HBGA B	499	514	VAHTGQHDLVIPPNGY	1716.86		60	3.23	0.155134
10 mM HBGA B	507	515	LVIPPNGYF	1018.55		60	1.10667	0.020548
10 mM HBGA B	515	520	FRFDSW	856.387		60	1.53667	0.00471405
10 mM HBGA B	515	524	FRFDSWVNQF	1344.63		60	3.76667	0.00942809
10 mM HBGA B	516	524	RFDSWVNQF	1197.56		60	3.09333	0.0169967
unbound	221	232	GPGSKPFTVPIL	1211.69		600	3.67333	0.0309121
unbound	221	233	GPGSKPFTVPILT	1312.74		600	3.78	0.0294392
unbound	233	249	TVEEMTNSRFPIPLEKL	2003.04		600	0.69	0.0216025
unbound	233	256	TVEEMTNSRFPIPLEKLFTGPSGA	2620.32		600	2.22667	0.0694422
unbound	234	249	VEEMTNSRFPIPLEKL	1901.99		600	0.583333	0.00942809
unbound	234	257	VEEMTNSRFPIPLEKLFTGPSGAF	2666.34		600	2.98333	0.0385861
unbound	236	249	EMTNSRFPIPLEKL	1673.88		600	0.456667	0.0169967
unbound	237	249	MTNSRFPIPLEKL	1544.84		600	0.453333	0.0124722
unbound	257	266	FVVQPQNGRC	1146.56		600	0.88	0.0216025
unbound	257	272	FVVQPQNGRCTTDGVL	1732.86		600	1.21	0.0432049
unbound	258	272	VVQPQNGRCTTDGVL	1585.79		600	0.99	0.0355903
unbound	273	303	LGTTQLSPVNICTFRGDVTHIAGSRNYTMNL	3378.68		600	5.78667	0.160485
unbound	283	303	ICTFRGDVTHIAGSRNYTMNL	2368.14		600	4.95333	0.151511
unbound	283	298	ICTFRGDVTHIAGSRN	1745.86		600	4.71667	0.0679869
unbound	286	303	FRGDVTHIAGSRNYTMNL	2051		600	4.69333	0.0449691
unbound	286	298	FRGDVTHIAGSRN	1428.72		600	4.57667	0.0329983
unbound	286	302	FRGDVTHIAGSRNYTMN	1937.92		600	4.74667	0.0857645
unbound	287	303	RGDVTHIAGSRNYTMNL	1903.93		600	4.59	0.0565685
unbound	304	326	ASLNWNNYDPTEEIPAPLGTPDF	2560.18		600	7.76333	0.0758654
unbound	307	326	NWNNYDPTEEIPAPLGTPDF	2289.02		600	5.53	0.0734847
unbound	327	333	VGKIQGL	713.444		600	0.61	0.00816497
unbound	327	334	VGKIQGLL	826.528		600	0.63	0.0244949
unbound	327	335	VGKIQGLLT	927.575		600	0.666667	0.0309121
unbound	335	366	TQTTKGDGSTRGHKATVYTGSAPFTPKLGSVQ	3277.67		600	7.29	0.0852447
unbound	335	367	TQTTKGDGSTRGHKATVYTGSAPFTPKLGSVQF	3424.74		600	7.09333	0.115566
unbound	368	383	STDTENDFETHQNTKF	1912.81		600	5.15667	0.10873
unbound	368	387	STDTENDFETHQNTKFTPVG	2267		600	5.32	0.0571548
unbound	375	402	FETHQNTKFTPVGVIQDGSTTHRNEPQQ	3195.53		600	6.54667	0.118134
unbound	375	405	FETHQNTKFTPVGVIQDGSTTHRNEPQQWVL	3593.77		600	6.92	0.190962
unbound	376	402	ETHQNTKFTPVGVIQDGSTTHRNEPQQ	3048.46		600	6.08333	0.0873053
unbound	376	405	ETHQNTKFTPVGVIQDGSTTHRNEPQQWVL	3446.7		600	6.57	0.137356
unbound	384	402	TPVGVIQDGSTTHRNEPQQ	2063		600	5.53	0.0588784
unbound	403	423	WVLPSYSGRNVHNVHLAPAVA	2286.2		600	6.31	0.0927362
unbound	403	430	WVLPSYSGRNVHNVHLAPAVAPTFPGEQ	3042.55		600	8.44333	0.175942
unbound	403	431	WVLPSYSGRNVHNVHLAPAVAPTFPGEQL	3155.63		600	8.37	0.0748331
unbound	403	432	WVLPSYSGRNVHNVHLAPAVAPTFPGEQLL	3268.71		600	8.16	0.169706
unbound	403	433	WVLPSYSGRNVHNVHLAPAVAPTFPGEQLLF	3415.78		600	8.12667	0.153695
unbound	406	423	PSYSGRNVHNVHLAPAVA	1887.97		600	6.32667	0.0849837
unbound	406	432	PSYSGRNVHNVHLAPAVAPTFPGEQLL	2870.48		600	8.13333	0.129701
unbound	406	433	PSYSGRNVHNVHLAPAVAPTFPGEQLLF	3017.55		600	7.98333	0.115566
unbound	409	423	SGRNVHNVHLAPAVA	1540.82		600	4.80333	0.0169967
unbound	424	432	PTFPGEQLL	1000.52		600	1.8	0.00816497
unbound	432	447	LFFRSTMPGCSGYPNM	1806.79		600	2.48667	0.105304
unbound	432	449	LFFRSTMPGCSGYPNMDL	2034.9		600	2.59	0.0648074
unbound	433	447	FFRSTMPGCSGYPNM	1693.71		600	2.40667	0.0573488
unbound	433	449	FFRSTMPGCSGYPNMDL	1921.82		600	2.67333	0.0524934
unbound	434	449	FRSTMPGCSGYPNMDL	1774.75		600	2.67667	0.0339935
unbound	435	449	RSTMPGCSGYPNMDL	1627.68		600	2.24667	0.0124722
unbound	450	461	DCLLPQEWVQHF	1513.7		600	0.196667	0.0410961
unbound	457	461	WVQHF	715.344		600	0.09	0.00816497
unbound	457	470	WVQHFYQEAAPAQS	1660.76		600	2.74333	0.0286744
unbound	457	471	WVQHFYQEAAPAQSD	1775.79		600	3.33	0.0355903
unbound	475	487	LRFVNPDTGRVLF	1532.85		600	3.69	0.0355903
unbound	475	488	LRFVNPDTGRVLFE	1661.89		600	3.70333	0.0309121
unbound	476	487	RFVNPDTGRVLF	1419.76		600	3.59333	0.0377124
unbound	487	514	FECKLHKSGYVTVAHTGQHDLVIPPNGY	3109.54		600	5.06	0.127279
unbound	488	514	ECKLHKSGYVTVAHTGQHDLVIPPNGY	2962.48		600	5.32	0.0920145
unbound	488	506	ECKLHKSGYVTVAHTGQHD	2109.01		600	3.12667	0.0618241
unbound	488	515	ECKLHKSGYVTVAHTGQHDLVIPPNGYF	3109.54		600	5.06	0.127279
unbound	488	517	ECKLHKSGYVTVAHTGQHDLVIPPNGYFRF	3412.71		600	5.94667	0.0987702
unbound	489	514	CKLHKSGYVTVAHTGQHDLVIPPNGY	2833.43		600	5.44	0.0637704
unbound	489	506	CKLHKSGYVTVAHTGQHD	1979.96		600	3.16667	0.0418994
unbound	492	514	HKSGYVTVAHTGQHDLVIPPNGY	2489.25		600	5.02	0.0496655
unbound	499	514	VAHTGQHDLVIPPNGY	1716.86		600	4.29	0.134412
unbound	507	515	LVIPPNGYF	1018.55		600	1.63	0.00816497
unbound	515	520	FRFDSW	856.387		600	1.67	0.0141421
unbound	515	524	FRFDSWVNQF	1344.63		600	3.88667	0.0286744
unbound	516	524	RFDSWVNQF	1197.56		600	3.13	0.0216025
10 mM HBGA B	221	232	GPGSKPFTVPIL	1211.69		600	3.66333	0.00471405
10 mM HBGA B	221	233	GPGSKPFTVPILT	1312.74		600	3.76	0.00816497
10 mM HBGA B	233	249	TVEEMTNSRFPIPLEKL	2003.04		600	0.66	0.0355903
10 mM HBGA B	233	256	TVEEMTNSRFPIPLEKLFTGPSGA	2620.32		600	2.19667	0.0262467
10 mM HBGA B	234	249	VEEMTNSRFPIPLEKL	1901.99		600	0.563333	0.0262467
10 mM HBGA B	234	257	VEEMTNSRFPIPLEKLFTGPSGAF	2666.34		600	2.98333	0.0329983
10 mM HBGA B	236	249	EMTNSRFPIPLEKL	1673.88		600	0.436667	0.0329983
10 mM HBGA B	237	249	MTNSRFPIPLEKL	1544.84		600	0.416667	0.0286744
10 mM HBGA B	257	266	FVVQPQNGRC	1146.56		600	0.816667	0.0555778
10 mM HBGA B	257	272	FVVQPQNGRCTTDGVL	1732.86		600	1.11333	0.0498888
10 mM HBGA B	258	272	VVQPQNGRCTTDGVL	1585.79		600	0.936667	0.0377124
10 mM HBGA B	273	303	LGTTQLSPVNICTFRGDVTHIAGSRNYTMNL	3378.68		600	5.62667	0.0612826
10 mM HBGA B	283	303	ICTFRGDVTHIAGSRNYTMNL	2368.14		600	4.79333	0.0946338
10 mM HBGA B	283	298	ICTFRGDVTHIAGSRN	1745.86		600	4.57667	0.0449691
10 mM HBGA B	286	303	FRGDVTHIAGSRNYTMNL	2051		600	4.59667	0.020548
10 mM HBGA B	286	298	FRGDVTHIAGSRN	1428.72		600	4.52667	0.0169967
10 mM HBGA B	286	302	FRGDVTHIAGSRNYTMN	1937.92		600	4.73333	0.0659966
10 mM HBGA B	287	303	RGDVTHIAGSRNYTMNL	1903.93		600	4.51	0.0282843
10 mM HBGA B	304	326	ASLNWNNYDPTEEIPAPLGTPDF	2560.18		600	7.82333	0.0449691
10 mM HBGA B	307	326	NWNNYDPTEEIPAPLGTPDF	2289.02		600	5.52	0.00816497
10 mM HBGA B	327	333	VGKIQGL	713.444		600	0.55	0.00816497
10 mM HBGA B	327	334	VGKIQGLL	826.528		600	0.566667	0.0249444
10 mM HBGA B	327	335	VGKIQGLLT	927.575		600	0.646667	0.0188562
10 mM HBGA B	335	366	TQTTKGDGSTRGHKATVYTGSAPFTPKLGSVQ	3277.67		600	7.01333	0.0837987
10 mM HBGA B	335	367	TQTTKGDGSTRGHKATVYTGSAPFTPKLGSVQF	3424.74		600	6.85	0.0355903
10 mM HBGA B	368	383	STDTENDFETHQNTKF	1912.81		600	4.9	0.0883176
10 mM HBGA B	368	387	STDTENDFETHQNTKFTPVG	2267		600	5.16	0.0804156
10 mM HBGA B	375	402	FETHQNTKFTPVGVIQDGSTTHRNEPQQ	3195.53		600	6.50333	0.0402768
10 mM HBGA B	375	405	FETHQNTKFTPVGVIQDGSTTHRNEPQQWVL	3593.77		600	6.89667	0.0659966
10 mM HBGA B	376	402	ETHQNTKFTPVGVIQDGSTTHRNEPQQ	3048.46		600	6.02333	0.0169967
10 mM HBGA B	376	405	ETHQNTKFTPVGVIQDGSTTHRNEPQQWVL	3446.7		600	6.49667	0.0849837
10 mM HBGA B	384	402	TPVGVIQDGSTTHRNEPQQ	2063		600	5.44667	0.0402768
10 mM HBGA B	403	423	WVLPSYSGRNVHNVHLAPAVA	2286.2		600	6.35	0.0535413
10 mM HBGA B	403	430	WVLPSYSGRNVHNVHLAPAVAPTFPGEQ	3042.55		600	8.56333	0.110855
10 mM HBGA B	403	431	WVLPSYSGRNVHNVHLAPAVAPTFPGEQL	3155.63		600	8.17667	0.268866
10 mM HBGA B	403	432	WVLPSYSGRNVHNVHLAPAVAPTFPGEQLL	3268.71		600	8.18	0.0588784
10 mM HBGA B	403	433	WVLPSYSGRNVHNVHLAPAVAPTFPGEQLLF	3415.78		600	8.12333	0.0478423
10 mM HBGA B	406	423	PSYSGRNVHNVHLAPAVA	1887.97		600	6.36	0.0860233
10 mM HBGA B	406	432	PSYSGRNVHNVHLAPAVAPTFPGEQLL	2870.48		600	8.22333	0.0980929
10 mM HBGA B	406	433	PSYSGRNVHNVHLAPAVAPTFPGEQLLF	3017.55		600	8.10667	0.130979
10 mM HBGA B	409	423	SGRNVHNVHLAPAVA	1540.82		600	5.11	0.108012
10 mM HBGA B	424	432	PTFPGEQLL	1000.52		600	1.81333	0.00942809
10 mM HBGA B	432	447	LFFRSTMPGCSGYPNM	1806.79		600	2.32667	0.0385861
10 mM HBGA B	432	449	LFFRSTMPGCSGYPNMDL	2034.9		600	2.45667	0.0410961
10 mM HBGA B	433	447	FFRSTMPGCSGYPNM	1693.71		600	2.26333	0.0368179
10 mM HBGA B	433	449	FFRSTMPGCSGYPNMDL	1921.82		600	2.50667	0.0309121
10 mM HBGA B	434	449	FRSTMPGCSGYPNMDL	1774.75		600	2.51	0.0163299
10 mM HBGA B	435	449	RSTMPGCSGYPNMDL	1627.68		600	2.1	0.0216025
10 mM HBGA B	450	461	DCLLPQEWVQHF	1513.7		600	0.183333	0.0478423
10 mM HBGA B	457	461	WVQHF	715.344		600	0.1	0.0216025
10 mM HBGA B	457	470	WVQHFYQEAAPAQS	1660.76		600	2.75333	0.0524934
10 mM HBGA B	457	471	WVQHFYQEAAPAQSD	1775.79		600	3.31667	0.00942809
10 mM HBGA B	475	487	LRFVNPDTGRVLF	1532.85		600	3.67667	0.00942809
10 mM HBGA B	475	488	LRFVNPDTGRVLFE	1661.89		600	3.69333	0.00471405
10 mM HBGA B	476	487	RFVNPDTGRVLF	1419.76		600	3.57333	0.0309121
10 mM HBGA B	487	514	FECKLHKSGYVTVAHTGQHDLVIPPNGY	3109.54		600	5.17	0.0748331
10 mM HBGA B	488	514	ECKLHKSGYVTVAHTGQHDLVIPPNGY	2962.48		600	5.42	0.0588784
10 mM HBGA B	488	506	ECKLHKSGYVTVAHTGQHD	2109.01		600	3.17333	0.0329983
10 mM HBGA B	488	515	ECKLHKSGYVTVAHTGQHDLVIPPNGYF	3109.54		600	5.17	0.0748331
10 mM HBGA B	488	517	ECKLHKSGYVTVAHTGQHDLVIPPNGYFRF	3412.71		600	6.08	0.0778888
10 mM HBGA B	489	514	CKLHKSGYVTVAHTGQHDLVIPPNGY	2833.43		600	5.55	0.0828654
10 mM HBGA B	489	506	CKLHKSGYVTVAHTGQHD	1979.96		600	3.22	0.0355903
10 mM HBGA B	492	514	HKSGYVTVAHTGQHDLVIPPNGY	2489.25		600	5.10333	0.0573488
10 mM HBGA B	499	514	VAHTGQHDLVIPPNGY	1716.86		600	4.39667	0.122837
10 mM HBGA B	507	515	LVIPPNGYF	1018.55		600	1.63667	0.0339935
10 mM HBGA B	515	520	FRFDSW	856.387		600	1.66	1.98682e-08
10 mM HBGA B	515	524	FRFDSWVNQF	1344.63		600	3.88667	0.0124722
10 mM HBGA B	516	524	RFDSWVNQF	1197.56		600	3.15	0.00816497
unbound	221	232	GPGSKPFTVPIL	1211.69		3600	4.60667	0.0531246
unbound	221	233	GPGSKPFTVPILT	1312.74		3600	4.87	0.0535413
unbound	233	249	TVEEMTNSRFPIPLEKL	2003.04		3600	0.87	0.00816497
unbound	233	256	TVEEMTNSRFPIPLEKLFTGPSGA	2620.32		3600	2.58667	0.0555778
unbound	234	249	VEEMTNSRFPIPLEKL	1901.99		3600	0.683333	0.00942809
unbound	234	257	VEEMTNSRFPIPLEKLFTGPSGAF	2666.34		3600	3.23	0.0432049
unbound	236	249	EMTNSRFPIPLEKL	1673.88		3600	0.5	0
unbound	237	249	MTNSRFPIPLEKL	1544.84		3600	0.483333	0.0169967
unbound	257	266	FVVQPQNGRC	1146.56		3600	1.22	0.0163299
unbound	257	272	FVVQPQNGRCTTDGVL	1732.86		3600	1.82333	0.0169967
unbound	258	272	VVQPQNGRCTTDGVL	1585.79		3600	1.21	0.0216025
unbound	273	303	LGTTQLSPVNICTFRGDVTHIAGSRNYTMNL	3378.68		3600	6.78333	0.121198
unbound	283	303	ICTFRGDVTHIAGSRNYTMNL	2368.14		3600	5.58667	0.23471
unbound	283	298	ICTFRGDVTHIAGSRN	1745.86		3600	5.3	0.106771
unbound	286	303	FRGDVTHIAGSRNYTMNL	2051		3600	5.17333	0.0784573
unbound	286	298	FRGDVTHIAGSRN	1428.72		3600	4.70333	0.0703957
unbound	286	302	FRGDVTHIAGSRNYTMN	1937.92		3600	5.13333	0.153695
unbound	287	303	RGDVTHIAGSRNYTMNL	1903.93		3600	5.06	0.0909212
unbound	304	326	ASLNWNNYDPTEEIPAPLGTPDF	2560.18		3600	8.07333	0.0997775
unbound	307	326	NWNNYDPTEEIPAPLGTPDF	2289.02		3600	5.84	0.0637704
unbound	327	333	VGKIQGL	713.444		3600	0.75	0
unbound	327	334	VGKIQGLL	826.528		3600	0.756667	0.00471405
unbound	327	335	VGKIQGLLT	927.575		3600	0.83	0.0294392
unbound	335	366	TQTTKGDGSTRGHKATVYTGSAPFTPKLGSVQ	3277.67		3600	8.52	0.165731
unbound	335	367	TQTTKGDGSTRGHKATVYTGSAPFTPKLGSVQF	3424.74		3600	8.35	0.179072
unbound	368	383	STDTENDFETHQNTKF	1912.81		3600	5.48667	0.140791
unbound	368	387	STDTENDFETHQNTKFTPVG	2267		3600	5.70667	0.175182
unbound	375	402	FETHQNTKFTPVGVIQDGSTTHRNEPQQ	3195.53		3600	6.91667	0.171335
unbound	375	405	FETHQNTKFTPVGVIQDGSTTHRNEPQQWVL	3593.77		3600	7.77333	0.264113
unbound	376	402	ETHQNTKFTPVGVIQDGSTTHRNEPQQ	3048.46		3600	6.50667	0.14197
unbound	376	405	ETHQNTKFTPVGVIQDGSTTHRNEPQQWVL	3446.7		3600	7.45667	0.197709
unbound	384	402	TPVGVIQDGSTTHRNEPQQ	2063		3600	5.86333	0.0953357
unbound	403	423	WVLPSYSGRNVHNVHLAPAVA	2286.2		3600	7.56	0.149889
unbound	403	430	WVLPSYSGRNVHNVHLAPAVAPTFPGEQ	3042.55		3600	9.85667	0.148174
unbound	403	431	WVLPSYSGRNVHNVHLAPAVAPTFPGEQL	3155.63		3600	9.90333	0.158395
unbound	403	432	WVLPSYSGRNVHNVHLAPAVAPTFPGEQLL	3268.71		3600	9.48667	0.220656
unbound	403	433	WVLPSYSGRNVHNVHLAPAVAPTFPGEQLLF	3415.78		3600	9.42333	0.202375
unbound	406	423	PSYSGRNVHNVHLAPAVA	1887.97		3600	6.95333	0.146591
unbound	406	432	PSYSGRNVHNVHLAPAVAPTFPGEQLL	2870.48		3600	8.78667	0.204179
unbound	406	433	PSYSGRNVHNVHLAPAVAPTFPGEQLLF	3017.55		3600	8.65333	0.207257
unbound	409	423	SGRNVHNVHLAPAVA	1540.82		3600	5.16667	0.0124722
unbound	424	432	PTFPGEQLL	1000.52		3600	1.98333	0.0235702
unbound	432	447	LFFRSTMPGCSGYPNM	1806.79		3600	3.34333	0.0449691
unbound	432	449	LFFRSTMPGCSGYPNMDL	2034.9		3600	3.68667	0.0531246
unbound	433	447	FFRSTMPGCSGYPNM	1693.71		3600	3.24	0.0432049
unbound	433	449	FFRSTMPGCSGYPNMDL	1921.82		3600	3.81333	0.054365
unbound	434	449	FRSTMPGCSGYPNMDL	1774.75		3600	3.85667	0.0478423
unbound	435	449	RSTMPGCSGYPNMDL	1627.68		3600	3.51333	0.0262467
unbound	450	461	DCLLPQEWVQHF	1513.7		3600	0.193333	0.0262467
unbound	457	461	WVQHF	715.344		3600	0.08	0.00816497
unbound	457	470	WVQHFYQEAAPAQS	1660.76		3600	3.04667	0.110252
unbound	457	471	WVQHFYQEAAPAQSD	1775.79		3600	3.65	0.0408248
unbound	475	487	LRFVNPDTGRVLF	1532.85		3600	3.86	0.0454606
unbound	475	488	LRFVNPDTGRVLFE	1661.89		3600	3.93333	0.046428
unbound	476	487	RFVNPDTGRVLF	1419.76		3600	3.8	0.0326599
unbound	487	514	FECKLHKSGYVTVAHTGQHDLVIPPNGY	3109.54		3600	5.03	0.166733
unbound	488	514	ECKLHKSGYVTVAHTGQHDLVIPPNGY	2962.48		3600	5.28333	0.140554
unbound	488	506	ECKLHKSGYVTVAHTGQHD	2109.01		3600	3.20667	0.103387
unbound	488	515	ECKLHKSGYVTVAHTGQHDLVIPPNGYF	3109.54		3600	5.03	0.166733
unbound	488	517	ECKLHKSGYVTVAHTGQHDLVIPPNGYFRF	3412.71		3600	5.90667	0.210132
unbound	489	514	CKLHKSGYVTVAHTGQHDLVIPPNGY	2833.43		3600	5.42	0.135892
unbound	489	506	CKLHKSGYVTVAHTGQHD	1979.96		3600	3.26	0.0748331
unbound	492	514	HKSGYVTVAHTGQHDLVIPPNGY	2489.25		3600	4.92	0.0668331
unbound	499	514	VAHTGQHDLVIPPNGY	1716.86		3600	4.04667	0.257207
unbound	507	515	LVIPPNGYF	1018.55		3600	1.66667	0.0402768
unbound	515	520	FRFDSW	856.387		3600	1.87	0.0216025
unbound	515	524	FRFDSWVNQF	1344.63		3600	4.05333	0.054365
unbound	516	524	RFDSWVNQF	1197.56		3600	3.27667	0.0339935
10 mM HBGA B	221	232	GPGSKPFTVPIL	1211.69		3600	4.66	0.0616441
10 mM HBGA B	221	233	GPGSKPFTVPILT	1312.74		3600	4.9	0.0616441
10 mM HBGA B	233	249	TVEEMTNSRFPIPLEKL	2003.04		3600	0.82	0.0432049
10 mM HBGA B	233	256	TVEEMTNSRFPIPLEKLFTGPSGA	2620.32		3600	2.53667	0.0664998
10 mM HBGA B	234	249	VEEMTNSRFPIPLEKL	1901.99		3600	0.643333	0.0402768
10 mM HBGA B	234	257	VEEMTNSRFPIPLEKLFTGPSGAF	2666.34		3600	3.21667	0.0679869
10 mM HBGA B	236	249	EMTNSRFPIPLEKL	1673.88		3600	0.48	0.0326599
10 mM HBGA B	237	249	MTNSRFPIPLEKL	1544.84		3600	0.45	0.0374166
10 mM HBGA B	257	266	FVVQPQNGRC	1146.56		3600	1.20667	0.0579272
10 mM HBGA B	257	272	FVVQPQNGRCTTDGVL	1732.86		3600	1.74333	0.063421
10 mM HBGA B	258	272	VVQPQNGRCTTDGVL	1585.79		3600	1.18	0.0711805
10 mM HBGA B	273	303	LGTTQLSPVNICTFRGDVTHIAGSRNYTMNL	3378.68		3600	6.58333	0.192238
10 mM HBGA B	283	303	ICTFRGDVTHIAGSRNYTMNL	2368.14		3600	5.5	0.157692
10 mM HBGA B	283	298	ICTFRGDVTHIAGSRN	1745.86		3600	5.13667	0.231565
10 mM HBGA B	286	303	FRGDVTHIAGSRNYTMNL	2051		3600	4.93667	0.148174
10 mM HBGA B	286	298	FRGDVTHIAGSRN	1428.72		3600	4.69	0.134907
10 mM HBGA B	286	302	FRGDVTHIAGSRNYTMN	1937.92		3600	5.03667	0.245809
10 mM HBGA B	287	303	RGDVTHIAGSRNYTMNL	1903.93		3600	4.85667	0.15107
10 mM HBGA B	304	326	ASLNWNNYDPTEEIPAPLGTPDF	2560.18		3600	8.14667	0.0946338
10 mM HBGA B	307	326	NWNNYDPTEEIPAPLGTPDF	2289.02		3600	5.86333	0.0837987
10 mM HBGA B	327	333	VGKIQGL	713.444		3600	0.723333	0.0368179
10 mM HBGA B	327	334	VGKIQGLL	826.528		3600	0.75	0.0408248
10 mM HBGA B	327	335	VGKIQGLLT	927.575		3600	0.8	0.0432049
10 mM HBGA B	335	366	TQTTKGDGSTRGHKATVYTGSAPFTPKLGSVQ	3277.67		3600	8.32667	0.249043
10 mM HBGA B	335	367	TQTTKGDGSTRGHKATVYTGSAPFTPKLGSVQF	3424.74		3600	8.14333	0.213125
10 mM HBGA B	368	383	STDTENDFETHQNTKF	1912.81		3600	5.34667	0.0286744
10 mM HBGA B	368	387	STDTENDFETHQNTKFTPVG	2267		3600	5.41667	0.177451
10 mM HBGA B	375	402	FETHQNTKFTPVGVIQDGSTTHRNEPQQ	3195.53		3600	7.02667	0.244177
10 mM HBGA B	375	405	FETHQNTKFTPVGVIQDGSTTHRNEPQQWVL	3593.77		3600	7.98	0.152534
10 mM HBGA B	376	402	ETHQNTKFTPVGVIQDGSTTHRNEPQQ	3048.46		3600	6.57	0.249933
10 mM HBGA B	376	405	ETHQNTKFTPVGVIQDGSTTHRNEPQQWVL	3446.7		3600	7.55	0.165126
10 mM HBGA B	384	402	TPVGVIQDGSTTHRNEPQQ	2063		3600	5.95	0.213542
10 mM HBGA B	403	423	WVLPSYSGRNVHNVHLAPAVA	2286.2		3600	7.66333	0.212341
10 mM HBGA B	403	430	WVLPSYSGRNVHNVHLAPAVAPTFPGEQ	3042.55		3600	10.0667	0.104987
10 mM HBGA B	403	431	WVLPSYSGRNVHNVHLAPAVAPTFPGEQL	3155.63		3600	9.96	0.226863
10 mM HBGA B	403	432	WVLPSYSGRNVHNVHLAPAVAPTFPGEQLL	3268.71		3600	9.60333	0.173077
10 mM HBGA B	403	433	WVLPSYSGRNVHNVHLAPAVAPTFPGEQLLF	3415.78		3600	9.55	0.202155
10 mM HBGA B	406	423	PSYSGRNVHNVHLAPAVA	1887.97		3600	7.11333	0.209815
10 mM HBGA B	406	432	PSYSGRNVHNVHLAPAVAPTFPGEQLL	2870.48		3600	9.07	0.176824
10 mM HBGA B	406	433	PSYSGRNVHNVHLAPAVAPTFPGEQLLF	3017.55		3600	8.87	0.147648
10 mM HBGA B	409	423	SGRNVHNVHLAPAVA	1540.82		3600	5.4	0.187083
10 mM HBGA B	424	432	PTFPGEQLL	1000.52		3600	1.95667	0.0579272
10 mM HBGA B	432	447	LFFRSTMPGCSGYPNM	1806.79		3600	2.96	0.094163
10 mM HBGA B	432	449	LFFRSTMPGCSGYPNMDL	2034.9		3600	3.33333	0.0939267
10 mM HBGA B	433	447	FFRSTMPGCSGYPNM	1693.71		3600	2.91	0.094163
10 mM HBGA B	433	449	FFRSTMPGCSGYPNMDL	1921.82		3600	3.45667	0.0857645
10 mM HBGA B	434	449	FRSTMPGCSGYPNMDL	1774.75		3600	3.47333	0.0817856
10 mM HBGA B	435	449	RSTMPGCSGYPNMDL	1627.68		3600	3.13667	0.0857645
10 mM HBGA B	450	461	DCLLPQEWVQHF	1513.7		3600	0.18	0.0244949
10 mM HBGA B	457	461	WVQHF	715.344		3600	0.0866667	0.0286744
10 mM HBGA B	457	470	WVQHFYQEAAPAQS	1660.76		3600	3.14333	0.0659966
10 mM HBGA B	457	471	WVQHFYQEAAPAQSD	1775.79		3600	3.63	0.0898146
10 mM HBGA B	475	487	LRFVNPDTGRVLF	1532.85		3600	3.90333	0.0579272
10 mM HBGA B	475	488	LRFVNPDTGRVLFE	1661.89		3600	3.97	0.0616441
10 mM HBGA B	476	487	RFVNPDTGRVLF	1419.76		3600	3.81667	0.0449691
10 mM HBGA B	487	514	FECKLHKSGYVTVAHTGQHDLVIPPNGY	3109.54		3600	5.32333	0.205318
10 mM HBGA B	488	514	ECKLHKSGYVTVAHTGQHDLVIPPNGY	2962.48		3600	5.48333	0.200721
10 mM HBGA B	488	506	ECKLHKSGYVTVAHTGQHD	2109.01		3600	3.30333	0.151511
10 mM HBGA B	488	515	ECKLHKSGYVTVAHTGQHDLVIPPNGYF	3109.54		3600	5.32667	0.20854
10 mM HBGA B	488	517	ECKLHKSGYVTVAHTGQHDLVIPPNGYFRF	3412.71		3600	6.06333	0.134743
10 mM HBGA B	489	514	CKLHKSGYVTVAHTGQHDLVIPPNGY	2833.43		3600	5.61333	0.156915
10 mM HBGA B	489	506	CKLHKSGYVTVAHTGQHD	1979.96		3600	3.30333	0.121198
10 mM HBGA B	492	514	HKSGYVTVAHTGQHDLVIPPNGY	2489.25		3600	5.08333	0.175942
10 mM HBGA B	499	514	VAHTGQHDLVIPPNGY	1716.86		3600	4.33667	0.0980929
10 mM HBGA B	507	515	LVIPPNGYF	1018.55		3600	1.67667	0.054365
10 mM HBGA B	515	520	FRFDSW	856.387		3600	1.84	0.0355903
10 mM HBGA B	515	524	FRFDSWVNQF	1344.63		3600	4.07333	0.0418994
10 mM HBGA B	516	524	RFDSWVNQF	1197.56		3600	3.27333	0.0368179
unbound	221	232	GPGSKPFTVPIL	1211.69		28800	4.70667	0.0555778
unbound	221	233	GPGSKPFTVPILT	1312.74		28800	5.46333	0.0664998
unbound	233	249	TVEEMTNSRFPIPLEKL	2003.04		28800	2.01667	0.054365
unbound	233	256	TVEEMTNSRFPIPLEKLFTGPSGA	2620.32		28800	4.62667	0.106562
unbound	234	249	VEEMTNSRFPIPLEKL	1901.99		28800	1.36333	0.0449691
unbound	234	257	VEEMTNSRFPIPLEKLFTGPSGAF	2666.34		28800	4.75333	0.0880656
unbound	236	249	EMTNSRFPIPLEKL	1673.88		28800	0.966667	0.0498888
unbound	237	249	MTNSRFPIPLEKL	1544.84		28800	0.943333	0.0309121
unbound	257	266	FVVQPQNGRC	1146.56		28800	1.48667	0.0339935
unbound	257	272	FVVQPQNGRCTTDGVL	1732.86		28800	2.63	0.0787401
unbound	258	272	VVQPQNGRCTTDGVL	1585.79		28800	2.02667	0.0825967
unbound	273	303	LGTTQLSPVNICTFRGDVTHIAGSRNYTMNL	3378.68		28800	9.35667	0.267125
unbound	283	303	ICTFRGDVTHIAGSRNYTMNL	2368.14		28800	7.98	0.0616441
unbound	283	298	ICTFRGDVTHIAGSRN	1745.86		28800	6.34333	0.123648
unbound	286	303	FRGDVTHIAGSRNYTMNL	2051		28800	7.05	0.127279
unbound	286	298	FRGDVTHIAGSRN	1428.72		28800	5.59333	0.122837
unbound	286	302	FRGDVTHIAGSRNYTMN	1937.92		28800	7.23	0.122474
unbound	287	303	RGDVTHIAGSRNYTMNL	1903.93		28800	6.92	0.120277
unbound	304	326	ASLNWNNYDPTEEIPAPLGTPDF	2560.18		28800	8.29333	0.136707
unbound	307	326	NWNNYDPTEEIPAPLGTPDF	2289.02		28800	6.00667	0.147045
unbound	327	333	VGKIQGL	713.444		28800	0.746667	0.0286744
unbound	327	334	VGKIQGLL	826.528		28800	0.796667	0.0329983
unbound	327	335	VGKIQGLLT	927.575		28800	0.846667	0.0368179
unbound	335	366	TQTTKGDGSTRGHKATVYTGSAPFTPKLGSVQ	3277.67		28800	10.6167	0.153261
unbound	335	367	TQTTKGDGSTRGHKATVYTGSAPFTPKLGSVQF	3424.74		28800	10.46	0.239305
unbound	368	383	STDTENDFETHQNTKF	1912.81		28800	5.99667	0.0612826
unbound	368	387	STDTENDFETHQNTKFTPVG	2267		28800	6.28667	0.167796
unbound	375	402	FETHQNTKFTPVGVIQDGSTTHRNEPQQ	3195.53		28800	7.64	0.226863
unbound	375	405	FETHQNTKFTPVGVIQDGSTTHRNEPQQWVL	3593.77		28800	8.76	0.283314
unbound	376	402	ETHQNTKFTPVGVIQDGSTTHRNEPQQ	3048.46		28800	7.15	0.226421
unbound	376	405	ETHQNTKFTPVGVIQDGSTTHRNEPQQWVL	3446.7		28800	8.42	0.226421
unbound	384	402	TPVGVIQDGSTTHRNEPQQ	2063		28800	6.1	0.177951
unbound	403	423	WVLPSYSGRNVHNVHLAPAVA	2286.2		28800	8.64667	0.181537
unbound	403	430	WVLPSYSGRNVHNVHLAPAVAPTFPGEQ	3042.55		28800	11.4533	0.196016
unbound	403	431	WVLPSYSGRNVHNVHLAPAVAPTFPGEQL	3155.63		28800	11.3633	0.269114
unbound	403	432	WVLPSYSGRNVHNVHLAPAVAPTFPGEQLL	3268.71		28800	11.4	0.240555
unbound	403	433	WVLPSYSGRNVHNVHLAPAVAPTFPGEQLLF	3415.78		28800	11.3933	0.24074
unbound	406	423	PSYSGRNVHNVHLAPAVA	1887.97		28800	7.64667	0.165395
unbound	406	432	PSYSGRNVHNVHLAPAVAPTFPGEQLL	2870.48		28800	10.35	0.198662
unbound	406	433	PSYSGRNVHNVHLAPAVAPTFPGEQLLF	3017.55		28800	10.2367	0.215613
unbound	409	423	SGRNVHNVHLAPAVA	1540.82		28800	5.41667	0.0524934
unbound	424	432	PTFPGEQLL	1000.52		28800	2.76	0.0711805
unbound	432	447	LFFRSTMPGCSGYPNM	1806.79		28800	4.30333	0.132749
unbound	432	449	LFFRSTMPGCSGYPNMDL	2034.9		28800	4.91333	0.123648
unbound	433	447	FFRSTMPGCSGYPNM	1693.71		28800	4.28667	0.0758654
unbound	433	449	FFRSTMPGCSGYPNMDL	1921.82		28800	5.05	0.106145
unbound	434	449	FRSTMPGCSGYPNMDL	1774.75		28800	5.12	0.0989949
unbound	435	449	RSTMPGCSGYPNMDL	1627.68		28800	4.81	0.10198
unbound	450	461	DCLLPQEWVQHF	1513.7		28800	0.203333	0.020548
unbound	457	461	WVQHF	715.344		28800	0.0833333	0.0124722
unbound	457	470	WVQHFYQEAAPAQS	1660.76		28800	3.69333	0.0967241
unbound	457	471	WVQHFYQEAAPAQSD	1775.79		28800	4.24667	0.0825967
unbound	475	487	LRFVNPDTGRVLF	1532.85		28800	4.43	0.0648074
unbound	475	488	LRFVNPDTGRVLFE	1661.89		28800	4.81333	0.0880656
unbound	476	487	RFVNPDTGRVLF	1419.76		28800	4.33667	0.0684755
unbound	487	514	FECKLHKSGYVTVAHTGQHDLVIPPNGY	3109.54		28800	6.01667	0.167398
unbound	488	514	ECKLHKSGYVTVAHTGQHDLVIPPNGY	2962.48		28800	6.27333	0.179877
unbound	488	506	ECKLHKSGYVTVAHTGQHD	2109.01		28800	3.7	0.148549
unbound	488	515	ECKLHKSGYVTVAHTGQHDLVIPPNGYF	3109.54		28800	6.01667	0.167398
unbound	488	517	ECKLHKSGYVTVAHTGQHDLVIPPNGYFRF	3412.71		28800	6.90333	0.205318
unbound	489	514	CKLHKSGYVTVAHTGQHDLVIPPNGY	2833.43		28800	6.35333	0.18625
unbound	489	506	CKLHKSGYVTVAHTGQHD	1979.96		28800	3.72333	0.130213
unbound	492	514	HKSGYVTVAHTGQHDLVIPPNGY	2489.25		28800	5.79667	0.110252
unbound	499	514	VAHTGQHDLVIPPNGY	1716.86		28800	4.86	0.169902
unbound	507	515	LVIPPNGYF	1018.55		28800	2.07333	0.0385861
unbound	515	520	FRFDSW	856.387		28800	2.45333	0.0449691
unbound	515	524	FRFDSWVNQF	1344.63		28800	4.66667	0.054365
unbound	516	524	RFDSWVNQF	1197.56		28800	3.82667	0.020548
10 mM HBGA B	221	232	GPGSKPFTVPIL	1211.69		28800	4.69667	0.0967241
10 mM HBGA B	221	233	GPGSKPFTVPILT	1312.74		28800	5.44	0.0920145
10 mM HBGA B	233	249	TVEEMTNSRFPIPLEKL	2003.04		28800	1.94	0.0778888
10 mM HBGA B	233	256	TVEEMTNSRFPIPLEKLFTGPSGA	2620.32		28800	4.51333	0.217613
10 mM HBGA B	234	249	VEEMTNSRFPIPLEKL	1901.99		28800	1.31	0.0711805
10 mM HBGA B	234	257	VEEMTNSRFPIPLEKLFTGPSGAF	2666.34		28800	4.64	0.163095
10 mM HBGA B	236	249	EMTNSRFPIPLEKL	1673.88		28800	0.903333	0.0449691
10 mM HBGA B	237	249	MTNSRFPIPLEKL	1544.84		28800	0.86	0.0355903
10 mM HBGA B	257	266	FVVQPQNGRC	1146.56		28800	1.44333	0.074087
10 mM HBGA B	257	272	FVVQPQNGRCTTDGVL	1732.86		28800	2.55667	0.111455
10 mM HBGA B	258	272	VVQPQNGRCTTDGVL	1585.79		28800	1.92	0.128323
10 mM HBGA B	273	303	LGTTQLSPVNICTFRGDVTHIAGSRNYTMNL	3378.68		28800	8.76667	0.202704
10 mM HBGA B	283	303	ICTFRGDVTHIAGSRNYTMNL	2368.14		28800	7.32	0.219545
10 mM HBGA B	283	298	ICTFRGDVTHIAGSRN	1745.86		28800	6.07	0.307354
10 mM HBGA B	286	303	FRGDVTHIAGSRNYTMNL	2051		28800	6.42	0.261916
10 mM HBGA B	286	298	FRGDVTHIAGSRN	1428.72		28800	5.31	0.191311
10 mM HBGA B	286	302	FRGDVTHIAGSRNYTMN	1937.92		28800	6.56333	0.179877
10 mM HBGA B	287	303	RGDVTHIAGSRNYTMNL	1903.93		28800	6.27	0.254689
10 mM HBGA B	304	326	ASLNWNNYDPTEEIPAPLGTPDF	2560.18		28800	8.28333	0.179877
10 mM HBGA B	307	326	NWNNYDPTEEIPAPLGTPDF	2289.02		28800	5.92333	0.138884
10 mM HBGA B	327	333	VGKIQGL	713.444		28800	0.756667	0.0329983
10 mM HBGA B	327	334	VGKIQGLL	826.528		28800	0.776667	0.0402768
10 mM HBGA B	327	335	VGKIQGLLT	927.575		28800	0.823333	0.0286744
10 mM HBGA B	335	366	TQTTKGDGSTRGHKATVYTGSAPFTPKLGSVQ	3277.67		28800	9.94667	0.440025
10 mM HBGA B	335	367	TQTTKGDGSTRGHKATVYTGSAPFTPKLGSVQF	3424.74		28800	9.74667	0.458427
10 mM HBGA B	368	383	STDTENDFETHQNTKF	1912.81		28800	5.91	0.331763
10 mM HBGA B	368	387	STDTENDFETHQNTKFTPVG	2267		28800	6.03667	0.185173
10 mM HBGA B	375	402	FETHQNTKFTPVGVIQDGSTTHRNEPQQ	3195.53		28800	7.35333	0.464567
10 mM HBGA B	375	405	FETHQNTKFTPVGVIQDGSTTHRNEPQQWVL	3593.77		28800	8.53667	0.508615
10 mM HBGA B	376	402	ETHQNTKFTPVGVIQDGSTTHRNEPQQ	3048.46		28800	6.88	0.404063
10 mM HBGA B	376	405	ETHQNTKFTPVGVIQDGSTTHRNEPQQWVL	3446.7		28800	8.15	0.368872
10 mM HBGA B	384	402	TPVGVIQDGSTTHRNEPQQ	2063		28800	6.23667	0.398525
10 mM HBGA B	403	423	WVLPSYSGRNVHNVHLAPAVA	2286.2		28800	8.47333	0.362614
10 mM HBGA B	403	430	WVLPSYSGRNVHNVHLAPAVAPTFPGEQ	3042.55		28800	11.24	0.508003
10 mM HBGA B	403	431	WVLPSYSGRNVHNVHLAPAVAPTFPGEQL	3155.63		28800	11.25	0.337441
10 mM HBGA B	403	432	WVLPSYSGRNVHNVHLAPAVAPTFPGEQLL	3268.71		28800	11.2033	0.430994
10 mM HBGA B	403	433	WVLPSYSGRNVHNVHLAPAVAPTFPGEQLLF	3415.78		28800	11.1267	0.503079
10 mM HBGA B	406	423	PSYSGRNVHNVHLAPAVA	1887.97		28800	7.48333	0.310305
10 mM HBGA B	406	432	PSYSGRNVHNVHLAPAVAPTFPGEQLL	2870.48		28800	10.1733	0.371872
10 mM HBGA B	406	433	PSYSGRNVHNVHLAPAVAPTFPGEQLLF	3017.55		28800	10.02	0.430581
10 mM HBGA B	409	423	SGRNVHNVHLAPAVA	1540.82		28800	5.30333	0.150849
10 mM HBGA B	424	432	PTFPGEQLL	1000.52		28800	2.69	0.0883176
10 mM HBGA B	432	447	LFFRSTMPGCSGYPNM	1806.79		28800	3.91667	0.114407
10 mM HBGA B	432	449	LFFRSTMPGCSGYPNMDL	2034.9		28800	4.52667	0.153695
10 mM HBGA B	433	447	FFRSTMPGCSGYPNM	1693.71		28800	3.82	0.113431
10 mM HBGA B	433	449	FFRSTMPGCSGYPNMDL	1921.82		28800	4.61	0.141657
10 mM HBGA B	434	449	FRSTMPGCSGYPNMDL	1774.75		28800	4.67667	0.146363
10 mM HBGA B	435	449	RSTMPGCSGYPNMDL	1627.68		28800	4.22667	0.156915
10 mM HBGA B	450	461	DCLLPQEWVQHF	1513.7		28800	0.186667	0.020548
10 mM HBGA B	457	461	WVQHF	715.344		28800	0.08	0.0163299
10 mM HBGA B	457	470	WVQHFYQEAAPAQS	1660.76		28800	3.61	0.137356
10 mM HBGA B	457	471	WVQHFYQEAAPAQSD	1775.79		28800	4.17667	0.110855
10 mM HBGA B	475	487	LRFVNPDTGRVLF	1532.85		28800	4.31667	0.111455
10 mM HBGA B	475	488	LRFVNPDTGRVLFE	1661.89		28800	4.66	0.121929
10 mM HBGA B	476	487	RFVNPDTGRVLF	1419.76		28800	4.20333	0.0956847
10 mM HBGA B	487	514	FECKLHKSGYVTVAHTGQHDLVIPPNGY	3109.54		28800	5.83667	0.356495
10 mM HBGA B	488	514	ECKLHKSGYVTVAHTGQHDLVIPPNGY	2962.48		28800	6.05667	0.371872
10 mM HBGA B	488	506	ECKLHKSGYVTVAHTGQHD	2109.01		28800	3.58667	0.234568
10 mM HBGA B	488	515	ECKLHKSGYVTVAHTGQHDLVIPPNGYF	3109.54		28800	5.83667	0.356495
10 mM HBGA B	488	517	ECKLHKSGYVTVAHTGQHDLVIPPNGYFRF	3412.71		28800	6.74667	0.336287
10 mM HBGA B	489	514	CKLHKSGYVTVAHTGQHDLVIPPNGY	2833.43		28800	6.18333	0.311698
10 mM HBGA B	489	506	CKLHKSGYVTVAHTGQHD	1979.96		28800	3.62	0.213542
10 mM HBGA B	492	514	HKSGYVTVAHTGQHDLVIPPNGY	2489.25		28800	5.64667	0.338066
10 mM HBGA B	499	514	VAHTGQHDLVIPPNGY	1716.86		28800	4.53	0.274712
10 mM HBGA B	507	515	LVIPPNGYF	1018.55		28800	2.01	0.0748331
10 mM HBGA B	515	520	FRFDSW	856.387		28800	2.4	0.0725718
10 mM HBGA B	515	524	FRFDSWVNQF	1344.63		28800	4.61333	0.122837
10 mM HBGA B	516	524	RFDSWVNQF	1197.56		28800	3.76333	0.0873053

## Sheet: HDX Data Table  (Data Set 2)
Protein state	Start	End	Sequence	Peptide mass (Da)	Retention time (min)	HDX time (s)	Uptake (D)	Uptake SD (D)		HDX Data Set 1 DEAMIDATED vs. 10 mM B Trisaccharide
unbound	221	232	GPGSKPFTVPIL	1211.69		60	3.02667	0.188739
unbound	221	233	GPGSKPFTVPILT	1312.74		60	3.09	0.176824
unbound	223	232	GSKPFTVPIL	1057.62		60	2.15	0.0787401
unbound	223	233	GSKPFTVPILT	1158.66		60	2.25	0.118603
unbound	233	249	TVEEMTNSRFPIPLEKL	2003.04		60	0.766667	0.0524934
unbound	233	256	TVEEMTNSRFPIPLEKLFTGPSGA	2620.32		60	2.28	0.0989949
unbound	234	249	VEEMTNSRFPIPLEKL	1901.99		60	0.666667	0.0518545
unbound	234	257	VEEMTNSRFPIPLEKLFTGPSGAF	2666.34		60	2.94333	0.122837
unbound	236	249	EMTNSRFPIPLEKL	1673.88		60	0.533333	0.054365
unbound	237	249	MTNSRFPIPLEKL	1544.84		60	0.51	0.0509902
unbound	257	266	FVVQPQNGRC	1146.56		60	0.756667	0.0418994
unbound	257	272	FVVQPQNGRCTTDGVL	1732.86		60	1.15333	0.0579272
unbound	258	272	VVQPQNGRCTTDGVL	1585.79		60	1.08667	0.0418994
unbound	273	303	LGTTQLSPVNICTFRGDVTHIAGSRNYTMNL	3378.68		60	5.87667	0.209815
unbound	283	303	ICTFRGDVTHIAGSRNYTMNL	2368.14		60	4.46	0.196469
unbound	286	303	FRGDVTHIAGSRNYTMNL	2051		60	4.36	0.179629
unbound	286	298	FRGDVTHIAGSRN	1428.72		60	4.35667	0.257466
unbound	287	303	RGDVTHIAGSRNYTMNL	1903.93		60	4.33333	0.228668
unbound	304	326	ASLNWNNYDPTEEIPAPLGTPDF	2560.18		60	7.36333	0.442518
unbound	307	326	NWNNYDPTEEIPAPLGTPDF	2289.02		60	5.15	0.353648
unbound	327	333	VGKIQGL	713.444		60	0.576667	0.0368179
unbound	327	334	VGKIQGLL	826.528		60	0.65	0.0588784
unbound	327	335	VGKIQGLLT	927.575		60	0.696667	0.0518545
unbound	335	366	TQTTKGDGSTRGHKATVYTGSAPFTPKLGSVQ	3277.67		60	7.06	0.628861
unbound	335	367	TQTTKGDGSTRGHKATVYTGSAPFTPKLGSVQF	3424.74		60	6.89667	0.580938
unbound	368	387	STDTENDFETHQNTKFTPVG	2267		60	4.98333	0.362338
unbound	375	402	FETHQNTKFTPVGVIQDGSTTHRNEPQQ	3195.53		60	6.89	0.589406
unbound	375	405	FETHQNTKFTPVGVIQDGSTTHRNEPQQWVL	3593.77		60	6.34667	0.704099
unbound	376	402	ETHQNTKFTPVGVIQDGSTTHRNEPQQ	3048.46		60	6.41333	0.469633
unbound	384	402	TPVGVIQDGSTTHRNEPQQ	2063		60	5.95333	0.409986
unbound	403	423	WVLPSYSGRNVHNVHLAPAVA	2286.2		60	4.68333	0.329983
unbound	403	430	WVLPSYSGRNVHNVHLAPAVAPTFPGEQ	3042.55		60	6.81667	0.389558
unbound	403	431	WVLPSYSGRNVHNVHLAPAVAPTFPGEQL	3155.63		60	6.65333	0.425859
unbound	403	432	WVLPSYSGRNVHNVHLAPAVAPTFPGEQLL	3268.71		60	6.64	0.418569
unbound	403	433	WVLPSYSGRNVHNVHLAPAVAPTFPGEQLLF	3415.78		60	6.51333	0.368088
unbound	406	423	PSYSGRNVHNVHLAPAVA	1887.97		60	4.70333	0.339051
unbound	406	432	PSYSGRNVHNVHLAPAVAPTFPGEQLL	2870.48		60	6.64333	0.415559
unbound	406	433	PSYSGRNVHNVHLAPAVAPTFPGEQLLF	3017.55		60	6.45333	0.367454
unbound	424	432	PTFPGEQLL	1000.52		60	1.74333	0.0664998
unbound	432	449	LFFRSTMPGCSGYPNMDL	2034.9		60	1.81333	0.0903081
unbound	433	447	FFRSTMPGCSGYPNM	1693.71		60	1.57333	0.17932
unbound	433	449	FFRSTMPGCSGYPNMDL	1921.82		60	1.85667	0.0402768
unbound	434	449	FRSTMPGCSGYPNMDL	1774.75		60	1.9	0.0496655
unbound	435	449	RSTMPGCSGYPNMDL	1627.68		60	1.68667	0.15107
unbound	450	461	DCLLPQEWVQHF	1513.7		60	0.216667	0.0771722
unbound	457	461	WVQHF	715.344		60	0.146667	0.0837987
unbound	457	470	WVQHFYQEAAPAQS	1660.76		60	2.10333	0.103709
unbound	457	471	WVQHFYQEAAPAQSD	1775.79		60	2.72333	0.105304
unbound	475	487	LRFVNPDTGRVLF	1532.85		60	3.23	0.106145
unbound	475	488	LRFVNPDTGRVLFE	1661.89		60	3.23	0.0993311
unbound	476	487	RFVNPDTGRVLF	1419.76		60	3.12	0.108012
unbound	487	514	FECKLHKSGYVTVAHTGQHDLVIPPNGY	3109.54		60	4.17667	0.270473
unbound	488	514	ECKLHKSGYVTVAHTGQHDLVIPPNGY	2962.48		60	4.43667	0.267125
unbound	488	506	ECKLHKSGYVTVAHTGQHD	2109.01		60	3.03333	0.177826
unbound	488	515	ECKLHKSGYVTVAHTGQHDLVIPPNGYF	3109.54		60	4.17667	0.270473
unbound	488	517	ECKLHKSGYVTVAHTGQHDLVIPPNGYFRF	3412.71		60	5.04333	0.28004
unbound	489	514	CKLHKSGYVTVAHTGQHDLVIPPNGY	2833.43		60	4.58667	0.260427
unbound	489	506	CKLHKSGYVTVAHTGQHD	1979.96		60	2.97667	0.139603
unbound	492	514	HKSGYVTVAHTGQHDLVIPPNGY	2489.25		60	4.07667	0.207579
unbound	497	514	VTVAHTGQHDLVIPPNGY	1916.97		60	3.43333	0.236267
unbound	499	514	VAHTGQHDLVIPPNGY	1716.86		60	3.27333	0.253289
unbound	507	515	LVIPPNGYF	1018.55		60	1.22333	0.0974109
unbound	515	520	FRFDSW	856.387		60	1.54333	0.0449691
unbound	515	524	FRFDSWVNQF	1344.63		60	3.7	0.110454
unbound	516	524	RFDSWVNQF	1197.56		60	3.01	0.0860233
10 mM HBGA B	221	232	GPGSKPFTVPIL	1211.69		60	2.92667	0.0286744
10 mM HBGA B	221	233	GPGSKPFTVPILT	1312.74		60	3	0.0244949
10 mM HBGA B	223	232	GSKPFTVPIL	1057.62		60	2.11667	0.0579272
10 mM HBGA B	223	233	GSKPFTVPILT	1158.66		60	2.20333	0.0235702
10 mM HBGA B	233	249	TVEEMTNSRFPIPLEKL	2003.04		60	0.766667	0.0329983
10 mM HBGA B	233	256	TVEEMTNSRFPIPLEKLFTGPSGA	2620.32		60	2.25	0.0711805
10 mM HBGA B	234	249	VEEMTNSRFPIPLEKL	1901.99		60	0.66	0.0326599
10 mM HBGA B	234	257	VEEMTNSRFPIPLEKLFTGPSGAF	2666.34		60	2.90667	0.0262467
10 mM HBGA B	236	249	EMTNSRFPIPLEKL	1673.88		60	0.52	0.0294392
10 mM HBGA B	237	249	MTNSRFPIPLEKL	1544.84		60	0.5	0.0408248
10 mM HBGA B	257	266	FVVQPQNGRC	1146.56		60	0.716667	0.0339935
10 mM HBGA B	257	272	FVVQPQNGRCTTDGVL	1732.86		60	1.13667	0.0418994
10 mM HBGA B	258	272	VVQPQNGRCTTDGVL	1585.79		60	1.09333	0.0410961
10 mM HBGA B	273	303	LGTTQLSPVNICTFRGDVTHIAGSRNYTMNL	3378.68		60	5.77667	0.0713364
10 mM HBGA B	283	303	ICTFRGDVTHIAGSRNYTMNL	2368.14		60	4.41	0.0454606
10 mM HBGA B	286	303	FRGDVTHIAGSRNYTMNL	2051		60	4.36667	0.0286744
10 mM HBGA B	286	298	FRGDVTHIAGSRN	1428.72		60	4.24667	0.0418994
10 mM HBGA B	287	303	RGDVTHIAGSRNYTMNL	1903.93		60	4.28333	0.0262467
10 mM HBGA B	304	326	ASLNWNNYDPTEEIPAPLGTPDF	2560.18		60	7.07667	0.0817856
10 mM HBGA B	307	326	NWNNYDPTEEIPAPLGTPDF	2289.02		60	4.92333	0.0942809
10 mM HBGA B	327	333	VGKIQGL	713.444		60	0.563333	0.0124722
10 mM HBGA B	327	334	VGKIQGLL	826.528		60	0.596667	0.0262467
10 mM HBGA B	327	335	VGKIQGLLT	927.575		60	0.653333	0.0703957
10 mM HBGA B	335	366	TQTTKGDGSTRGHKATVYTGSAPFTPKLGSVQ	3277.67		60	6.71	0.0588784
10 mM HBGA B	335	367	TQTTKGDGSTRGHKATVYTGSAPFTPKLGSVQF	3424.74		60	6.57333	0.0659966
10 mM HBGA B	368	387	STDTENDFETHQNTKFTPVG	2267		60	4.78333	0.0895669
10 mM HBGA B	375	402	FETHQNTKFTPVGVIQDGSTTHRNEPQQ	3195.53		60	6.55	0.0989949
10 mM HBGA B	375	405	FETHQNTKFTPVGVIQDGSTTHRNEPQQWVL	3593.77		60	5.93333	0.116714
10 mM HBGA B	376	402	ETHQNTKFTPVGVIQDGSTTHRNEPQQ	3048.46		60	6.13333	0.0402768
10 mM HBGA B	384	402	TPVGVIQDGSTTHRNEPQQ	2063		60	5.62333	0.0524934
10 mM HBGA B	403	423	WVLPSYSGRNVHNVHLAPAVA	2286.2		60	4.47667	0.0249444
10 mM HBGA B	403	430	WVLPSYSGRNVHNVHLAPAVAPTFPGEQ	3042.55		60	6.55	0.0648074
10 mM HBGA B	403	431	WVLPSYSGRNVHNVHLAPAVAPTFPGEQL	3155.63		60	6.37333	0.0368179
10 mM HBGA B	403	432	WVLPSYSGRNVHNVHLAPAVAPTFPGEQLL	3268.71		60	6.39667	0.0339935
10 mM HBGA B	403	433	WVLPSYSGRNVHNVHLAPAVAPTFPGEQLLF	3415.78		60	6.31333	0.0518545
10 mM HBGA B	406	423	PSYSGRNVHNVHLAPAVA	1887.97		60	4.53667	0.00942809
10 mM HBGA B	406	432	PSYSGRNVHNVHLAPAVAPTFPGEQLL	2870.48		60	6.43	0.00816497
10 mM HBGA B	406	433	PSYSGRNVHNVHLAPAVAPTFPGEQLLF	3017.55		60	6.29	0
10 mM HBGA B	424	432	PTFPGEQLL	1000.52		60	1.74	0.0424264
10 mM HBGA B	432	449	LFFRSTMPGCSGYPNMDL	2034.9		60	1.76667	0.0618241
10 mM HBGA B	433	447	FFRSTMPGCSGYPNM	1693.71		60	1.56	0.0734847
10 mM HBGA B	433	449	FFRSTMPGCSGYPNMDL	1921.82		60	1.77333	0.0235702
10 mM HBGA B	434	449	FRSTMPGCSGYPNMDL	1774.75		60	1.78	0.0374166
10 mM HBGA B	435	449	RSTMPGCSGYPNMDL	1627.68		60	1.45333	0.0612826
10 mM HBGA B	450	461	DCLLPQEWVQHF	1513.7		60	0.233333	0.00942809
10 mM HBGA B	457	461	WVQHF	715.344		60	0.136667	0.0249444
10 mM HBGA B	457	470	WVQHFYQEAAPAQS	1660.76		60	2.08333	0.020548
10 mM HBGA B	457	471	WVQHFYQEAAPAQSD	1775.79		60	2.64667	0.0329983
10 mM HBGA B	475	487	LRFVNPDTGRVLF	1532.85		60	3.19	0.0163299
10 mM HBGA B	475	488	LRFVNPDTGRVLFE	1661.89		60	3.18667	0.0377124
10 mM HBGA B	476	487	RFVNPDTGRVLF	1419.76		60	3.06	0.0216025
10 mM HBGA B	487	514	FECKLHKSGYVTVAHTGQHDLVIPPNGY	3109.54		60	4.18	0.0244949
10 mM HBGA B	488	514	ECKLHKSGYVTVAHTGQHDLVIPPNGY	2962.48		60	4.39	0.0141421
10 mM HBGA B	488	506	ECKLHKSGYVTVAHTGQHD	2109.01		60	2.98667	0.0339935
10 mM HBGA B	488	515	ECKLHKSGYVTVAHTGQHDLVIPPNGYF	3109.54		60	4.18	0.0244949
10 mM HBGA B	488	517	ECKLHKSGYVTVAHTGQHDLVIPPNGYFRF	3412.71		60	4.92	0.0141421
10 mM HBGA B	489	514	CKLHKSGYVTVAHTGQHDLVIPPNGY	2833.43		60	4.53333	0.0249444
10 mM HBGA B	489	506	CKLHKSGYVTVAHTGQHD	1979.96		60	2.93667	0.0694422
10 mM HBGA B	492	514	HKSGYVTVAHTGQHDLVIPPNGY	2489.25		60	4.09667	0.0169967
10 mM HBGA B	497	514	VTVAHTGQHDLVIPPNGY	1916.97		60	3.27	0.0993311
10 mM HBGA B	499	514	VAHTGQHDLVIPPNGY	1716.86		60	3.07	0.149889
10 mM HBGA B	507	515	LVIPPNGYF	1018.55		60	1.17333	0.0286744
10 mM HBGA B	515	520	FRFDSW	856.387		60	1.53	0.0141421
10 mM HBGA B	515	524	FRFDSWVNQF	1344.63		60	3.7	0.0216025
10 mM HBGA B	516	524	RFDSWVNQF	1197.56		60	3.00667	0.0124722
unbound	221	232	GPGSKPFTVPIL	1211.69		600	3.93	0.0588784
unbound	221	233	GPGSKPFTVPILT	1312.74		600	4.04333	0.054365
unbound	223	232	GSKPFTVPIL	1057.62		600	3.08333	0.0498888
unbound	223	233	GSKPFTVPILT	1158.66		600	3.28	0.0294392
unbound	233	249	TVEEMTNSRFPIPLEKL	2003.04		600	0.883333	0.020548
unbound	233	256	TVEEMTNSRFPIPLEKLFTGPSGA	2620.32		600	2.41333	0.0249444
unbound	234	249	VEEMTNSRFPIPLEKL	1901.99		600	0.726667	0.0329983
unbound	234	257	VEEMTNSRFPIPLEKLFTGPSGAF	2666.34		600	3.05	0.0489898
unbound	236	249	EMTNSRFPIPLEKL	1673.88		600	0.563333	0.0262467
unbound	237	249	MTNSRFPIPLEKL	1544.84		600	0.54	0.0244949
unbound	257	266	FVVQPQNGRC	1146.56		600	1.02667	0.0124722
unbound	257	272	FVVQPQNGRCTTDGVL	1732.86		600	1.56333	0.0402768
unbound	258	272	VVQPQNGRCTTDGVL	1585.79		600	1.16333	0.0329983
unbound	273	303	LGTTQLSPVNICTFRGDVTHIAGSRNYTMNL	3378.68		600	7.36667	0.10873
unbound	283	303	ICTFRGDVTHIAGSRNYTMNL	2368.14		600	5.40333	0.162138
unbound	286	303	FRGDVTHIAGSRNYTMNL	2051		600	5.03	0.0588784
unbound	286	298	FRGDVTHIAGSRN	1428.72		600	4.59667	0.054365
unbound	287	303	RGDVTHIAGSRNYTMNL	1903.93		600	4.89333	0.0590668
unbound	304	326	ASLNWNNYDPTEEIPAPLGTPDF	2560.18		600	7.67667	0.0997775
unbound	307	326	NWNNYDPTEEIPAPLGTPDF	2289.02		600	5.45333	0.0825967
unbound	327	333	VGKIQGL	713.444		600	0.69	0.0244949
unbound	327	334	VGKIQGLL	826.528		600	0.773333	0.020548
unbound	327	335	VGKIQGLLT	927.575		600	0.78	0.0294392
unbound	335	366	TQTTKGDGSTRGHKATVYTGSAPFTPKLGSVQ	3277.67		600	8.38333	0.102089
unbound	335	367	TQTTKGDGSTRGHKATVYTGSAPFTPKLGSVQF	3424.74		600	8.21	0.0588784
unbound	368	387	STDTENDFETHQNTKFTPVG	2267		600	5.02	0.0864099
unbound	375	402	FETHQNTKFTPVGVIQDGSTTHRNEPQQ	3195.53		600	7.34667	0.0903081
unbound	375	405	FETHQNTKFTPVGVIQDGSTTHRNEPQQWVL	3593.77		600	7.69	0.12083
unbound	376	402	ETHQNTKFTPVGVIQDGSTTHRNEPQQ	3048.46		600	6.95667	0.0124722
unbound	384	402	TPVGVIQDGSTTHRNEPQQ	2063		600	6.23667	0.0601849
unbound	403	423	WVLPSYSGRNVHNVHLAPAVA	2286.2		600	6.35	0.0668331
unbound	403	430	WVLPSYSGRNVHNVHLAPAVAPTFPGEQ	3042.55		600	8.55333	0.112645
unbound	403	431	WVLPSYSGRNVHNVHLAPAVAPTFPGEQL	3155.63		600	8.32333	0.0825967
unbound	403	432	WVLPSYSGRNVHNVHLAPAVAPTFPGEQLL	3268.71		600	8.32	0.123288
unbound	403	433	WVLPSYSGRNVHNVHLAPAVAPTFPGEQLLF	3415.78		600	8.26333	0.114698
unbound	406	423	PSYSGRNVHNVHLAPAVA	1887.97		600	6.12	0.0852447
unbound	406	432	PSYSGRNVHNVHLAPAVAPTFPGEQLL	2870.48		600	8.10333	0.138163
unbound	406	433	PSYSGRNVHNVHLAPAVAPTFPGEQLLF	3017.55		600	8.02	0.110454
unbound	424	432	PTFPGEQLL	1000.52		600	1.8	0.0374166
unbound	432	449	LFFRSTMPGCSGYPNMDL	2034.9		600	2.69	0.11431
unbound	433	447	FFRSTMPGCSGYPNM	1693.71		600	2.47667	0.0410961
unbound	433	449	FFRSTMPGCSGYPNMDL	1921.82		600	2.73333	0.0418994
unbound	434	449	FRSTMPGCSGYPNMDL	1774.75		600	2.74667	0.0531246
unbound	435	449	RSTMPGCSGYPNMDL	1627.68		600	2.29333	0.0169967
unbound	450	461	DCLLPQEWVQHF	1513.7		600	0.263333	0.0329983
unbound	457	461	WVQHF	715.344		600	0.153333	0.0385861
unbound	457	470	WVQHFYQEAAPAQS	1660.76		600	2.74333	0.074087
unbound	457	471	WVQHFYQEAAPAQSD	1775.79		600	3.25667	0.0368179
unbound	475	487	LRFVNPDTGRVLF	1532.85		600	3.62333	0.0492161
unbound	475	488	LRFVNPDTGRVLFE	1661.89		600	3.66	0.0571548
unbound	476	487	RFVNPDTGRVLF	1419.76		600	3.52333	0.0579272
unbound	487	514	FECKLHKSGYVTVAHTGQHDLVIPPNGY	3109.54		600	5.14667	0.0956847
unbound	488	514	ECKLHKSGYVTVAHTGQHDLVIPPNGY	2962.48		600	5.28	0.0860233
unbound	488	506	ECKLHKSGYVTVAHTGQHD	2109.01		600	3.13667	0.0555778
unbound	488	515	ECKLHKSGYVTVAHTGQHDLVIPPNGYF	3109.54		600	5.14667	0.0956847
unbound	488	517	ECKLHKSGYVTVAHTGQHDLVIPPNGYFRF	3412.71		600	6.01333	0.135974
unbound	489	514	CKLHKSGYVTVAHTGQHDLVIPPNGY	2833.43		600	5.46	0.0979796
unbound	489	506	CKLHKSGYVTVAHTGQHD	1979.96		600	3.06333	0.0402768
unbound	492	514	HKSGYVTVAHTGQHDLVIPPNGY	2489.25		600	4.81333	0.0579272
unbound	497	514	VTVAHTGQHDLVIPPNGY	1916.97		600	4.27	0.255734
unbound	499	514	VAHTGQHDLVIPPNGY	1716.86		600	3.91667	0.274024
unbound	507	515	LVIPPNGYF	1018.55		600	1.65	0.0355903
unbound	515	520	FRFDSW	856.387		600	1.65	0.0244949
unbound	515	524	FRFDSWVNQF	1344.63		600	3.78667	0.0579272
unbound	516	524	RFDSWVNQF	1197.56		600	3.06667	0.0262467
10 mM HBGA B	221	232	GPGSKPFTVPIL	1211.69		600	3.91	0.0294392
10 mM HBGA B	221	233	GPGSKPFTVPILT	1312.74		600	4.02	0.0355903
10 mM HBGA B	223	232	GSKPFTVPIL	1057.62		600	3.16333	0.0946338
10 mM HBGA B	223	233	GSKPFTVPILT	1158.66		600	3.25	0.0244949
10 mM HBGA B	233	249	TVEEMTNSRFPIPLEKL	2003.04		600	0.853333	0.0124722
10 mM HBGA B	233	256	TVEEMTNSRFPIPLEKLFTGPSGA	2620.32		600	2.36667	0.0339935
10 mM HBGA B	234	249	VEEMTNSRFPIPLEKL	1901.99		600	0.706667	0.00942809
10 mM HBGA B	234	257	VEEMTNSRFPIPLEKLFTGPSGAF	2666.34		600	3.05333	0.0524934
10 mM HBGA B	236	249	EMTNSRFPIPLEKL	1673.88		600	0.55	0.0141421
10 mM HBGA B	237	249	MTNSRFPIPLEKL	1544.84		600	0.526667	0.00942809
10 mM HBGA B	257	266	FVVQPQNGRC	1146.56		600	0.993333	0.0249444
10 mM HBGA B	257	272	FVVQPQNGRCTTDGVL	1732.86		600	1.51667	0.0124722
10 mM HBGA B	258	272	VVQPQNGRCTTDGVL	1585.79		600	1.15	0.00816497
10 mM HBGA B	273	303	LGTTQLSPVNICTFRGDVTHIAGSRNYTMNL	3378.68		600	7.30667	0.104987
10 mM HBGA B	283	303	ICTFRGDVTHIAGSRNYTMNL	2368.14		600	5.28	0.190962
10 mM HBGA B	286	303	FRGDVTHIAGSRNYTMNL	2051		600	5.09333	0.0169967
10 mM HBGA B	286	298	FRGDVTHIAGSRN	1428.72		600	4.64667	0.0309121
10 mM HBGA B	287	303	RGDVTHIAGSRNYTMNL	1903.93		600	4.93333	0.020548
10 mM HBGA B	304	326	ASLNWNNYDPTEEIPAPLGTPDF	2560.18		600	7.74333	0.0758654
10 mM HBGA B	307	326	NWNNYDPTEEIPAPLGTPDF	2289.02		600	5.51	0.113137
10 mM HBGA B	327	333	VGKIQGL	713.444		600	0.693333	0.00471405
10 mM HBGA B	327	334	VGKIQGLL	826.528		600	0.746667	0.00471405
10 mM HBGA B	327	335	VGKIQGLLT	927.575		600	0.783333	0.0169967
10 mM HBGA B	335	366	TQTTKGDGSTRGHKATVYTGSAPFTPKLGSVQ	3277.67		600	8.23667	0.0903081
10 mM HBGA B	335	367	TQTTKGDGSTRGHKATVYTGSAPFTPKLGSVQF	3424.74		600	8.10333	0.074087
10 mM HBGA B	368	387	STDTENDFETHQNTKFTPVG	2267		600	5.03333	0.0471405
10 mM HBGA B	375	402	FETHQNTKFTPVGVIQDGSTTHRNEPQQ	3195.53		600	7.30667	0.10274
10 mM HBGA B	375	405	FETHQNTKFTPVGVIQDGSTTHRNEPQQWVL	3593.77		600	7.65	0.219241
10 mM HBGA B	376	402	ETHQNTKFTPVGVIQDGSTTHRNEPQQ	3048.46		600	6.87	0.145144
10 mM HBGA B	384	402	TPVGVIQDGSTTHRNEPQQ	2063		600	6.03	0.121929
10 mM HBGA B	403	423	WVLPSYSGRNVHNVHLAPAVA	2286.2		600	6.31333	0.0188562
10 mM HBGA B	403	430	WVLPSYSGRNVHNVHLAPAVAPTFPGEQ	3042.55		600	8.55333	0.0385861
10 mM HBGA B	403	431	WVLPSYSGRNVHNVHLAPAVAPTFPGEQL	3155.63		600	8.26333	0.054365
10 mM HBGA B	403	432	WVLPSYSGRNVHNVHLAPAVAPTFPGEQLL	3268.71		600	8.29333	0.0492161
10 mM HBGA B	403	433	WVLPSYSGRNVHNVHLAPAVAPTFPGEQLLF	3415.78		600	8.23333	0.0664998
10 mM HBGA B	406	423	PSYSGRNVHNVHLAPAVA	1887.97		600	6.16	0.0294392
10 mM HBGA B	406	432	PSYSGRNVHNVHLAPAVAPTFPGEQLL	2870.48		600	8.10333	0.0286744
10 mM HBGA B	406	433	PSYSGRNVHNVHLAPAVAPTFPGEQLLF	3017.55		600	8.00667	0.0418994
10 mM HBGA B	424	432	PTFPGEQLL	1000.52		600	1.77667	0.0124722
10 mM HBGA B	432	449	LFFRSTMPGCSGYPNMDL	2034.9		600	2.60667	0.054365
10 mM HBGA B	433	447	FFRSTMPGCSGYPNM	1693.71		600	2.4	0.0432049
10 mM HBGA B	433	449	FFRSTMPGCSGYPNMDL	1921.82		600	2.66333	0.020548
10 mM HBGA B	434	449	FRSTMPGCSGYPNMDL	1774.75		600	2.63333	0.00471405
10 mM HBGA B	435	449	RSTMPGCSGYPNMDL	1627.68		600	2.27333	0.00471405
10 mM HBGA B	450	461	DCLLPQEWVQHF	1513.7		600	0.263333	0.020548
10 mM HBGA B	457	461	WVQHF	715.344		600	0.146667	0.0188562
10 mM HBGA B	457	470	WVQHFYQEAAPAQS	1660.76		600	2.71667	0.0555778
10 mM HBGA B	457	471	WVQHFYQEAAPAQSD	1775.79		600	3.23667	0.0124722
10 mM HBGA B	475	487	LRFVNPDTGRVLF	1532.85		600	3.62667	0.0124722
10 mM HBGA B	475	488	LRFVNPDTGRVLFE	1661.89		600	3.65333	0.0124722
10 mM HBGA B	476	487	RFVNPDTGRVLF	1419.76		600	3.52333	0.0169967
10 mM HBGA B	487	514	FECKLHKSGYVTVAHTGQHDLVIPPNGY	3109.54		600	5.18333	0.0339935
10 mM HBGA B	488	514	ECKLHKSGYVTVAHTGQHDLVIPPNGY	2962.48		600	5.35	0.0374166
10 mM HBGA B	488	506	ECKLHKSGYVTVAHTGQHD	2109.01		600	3.14333	0.0235702
10 mM HBGA B	488	515	ECKLHKSGYVTVAHTGQHDLVIPPNGYF	3109.54		600	5.18333	0.0339935
10 mM HBGA B	488	517	ECKLHKSGYVTVAHTGQHDLVIPPNGYFRF	3412.71		600	6.07333	0.0262467
10 mM HBGA B	489	514	CKLHKSGYVTVAHTGQHDLVIPPNGY	2833.43		600	5.53333	0.0188562
10 mM HBGA B	489	506	CKLHKSGYVTVAHTGQHD	1979.96		600	3.09667	0.0329983
10 mM HBGA B	492	514	HKSGYVTVAHTGQHDLVIPPNGY	2489.25		600	4.95	0.0282843
10 mM HBGA B	497	514	VTVAHTGQHDLVIPPNGY	1916.97		600	4.25	0.0374166
10 mM HBGA B	499	514	VAHTGQHDLVIPPNGY	1716.86		600	4.12333	0.074087
10 mM HBGA B	507	515	LVIPPNGYF	1018.55		600	1.65	0.0282843
10 mM HBGA B	515	520	FRFDSW	856.387		600	1.65	0.00816497
10 mM HBGA B	515	524	FRFDSWVNQF	1344.63		600	3.82333	0.0124722
10 mM HBGA B	516	524	RFDSWVNQF	1197.56		600	3.08	0.0282843
unbound	221	232	GPGSKPFTVPIL	1211.69		3600	4.56333	0.0837987
unbound	221	233	GPGSKPFTVPILT	1312.74		3600	4.91333	0.0997775
unbound	223	232	GSKPFTVPIL	1057.62		3600	3.79	0.192007
unbound	223	233	GSKPFTVPILT	1158.66		3600	4.07667	0.0684755
unbound	233	249	TVEEMTNSRFPIPLEKL	2003.04		3600	1.19667	0.0449691
unbound	233	256	TVEEMTNSRFPIPLEKLFTGPSGA	2620.32		3600	2.88667	0.0679869
unbound	234	249	VEEMTNSRFPIPLEKL	1901.99		3600	0.87	0.0355903
unbound	234	257	VEEMTNSRFPIPLEKLFTGPSGAF	2666.34		3600	3.35	0.0852447
unbound	236	249	EMTNSRFPIPLEKL	1673.88		3600	0.693333	0.0262467
unbound	237	249	MTNSRFPIPLEKL	1544.84		3600	0.646667	0.0249444
unbound	257	266	FVVQPQNGRC	1146.56		3600	1.35	0.0294392
unbound	257	272	FVVQPQNGRCTTDGVL	1732.86		3600	2.07	0.0616441
unbound	258	272	VVQPQNGRCTTDGVL	1585.79		3600	1.40667	0.0531246
unbound	273	303	LGTTQLSPVNICTFRGDVTHIAGSRNYTMNL	3378.68		3600	8.89333	0.287789
unbound	283	303	ICTFRGDVTHIAGSRNYTMNL	2368.14		3600	6.59	0.171075
unbound	286	303	FRGDVTHIAGSRNYTMNL	2051		3600	6	0.171464
unbound	286	298	FRGDVTHIAGSRN	1428.72		3600	4.93333	0.122565
unbound	287	303	RGDVTHIAGSRNYTMNL	1903.93		3600	5.85667	0.151731
unbound	304	326	ASLNWNNYDPTEEIPAPLGTPDF	2560.18		3600	8.07667	0.167398
unbound	307	326	NWNNYDPTEEIPAPLGTPDF	2289.02		3600	5.83667	0.164384
unbound	327	333	VGKIQGL	713.444		3600	0.733333	0.020548
unbound	327	334	VGKIQGLL	826.528		3600	0.833333	0.0235702
unbound	327	335	VGKIQGLLT	927.575		3600	1.00667	0.0679869
unbound	335	366	TQTTKGDGSTRGHKATVYTGSAPFTPKLGSVQ	3277.67		3600	9.73333	0.22529
unbound	335	367	TQTTKGDGSTRGHKATVYTGSAPFTPKLGSVQF	3424.74		3600	9.68667	0.244994
unbound	368	387	STDTENDFETHQNTKFTPVG	2267		3600	5.61667	0.159234
unbound	375	402	FETHQNTKFTPVGVIQDGSTTHRNEPQQ	3195.53		3600	8.13333	0.225142
unbound	375	405	FETHQNTKFTPVGVIQDGSTTHRNEPQQWVL	3593.77		3600	9.01333	0.124989
unbound	376	402	ETHQNTKFTPVGVIQDGSTTHRNEPQQ	3048.46		3600	7.69333	0.183727
unbound	384	402	TPVGVIQDGSTTHRNEPQQ	2063		3600	6.62667	0.160485
unbound	403	423	WVLPSYSGRNVHNVHLAPAVA	2286.2		3600	7.67	0.134907
unbound	403	430	WVLPSYSGRNVHNVHLAPAVAPTFPGEQ	3042.55		3600	10.21	0.0748331
unbound	403	431	WVLPSYSGRNVHNVHLAPAVAPTFPGEQL	3155.63		3600	9.83667	0.114407
unbound	403	432	WVLPSYSGRNVHNVHLAPAVAPTFPGEQLL	3268.71		3600	9.85333	0.19754
unbound	403	433	WVLPSYSGRNVHNVHLAPAVAPTFPGEQLLF	3415.78		3600	9.82	0.204124
unbound	406	423	PSYSGRNVHNVHLAPAVA	1887.97		3600	6.85	0.157692
unbound	406	432	PSYSGRNVHNVHLAPAVAPTFPGEQLL	2870.48		3600	8.98667	0.188031
unbound	406	433	PSYSGRNVHNVHLAPAVAPTFPGEQLLF	3017.55		3600	8.78333	0.159652
unbound	424	432	PTFPGEQLL	1000.52		3600	1.94333	0.0478423
unbound	432	449	LFFRSTMPGCSGYPNMDL	2034.9		3600	3.84333	0.158395
unbound	433	447	FFRSTMPGCSGYPNM	1693.71		3600	3.40333	0.118977
unbound	433	449	FFRSTMPGCSGYPNMDL	1921.82		3600	4	0.0571548
unbound	434	449	FRSTMPGCSGYPNMDL	1774.75		3600	4.04	0.0668331
unbound	435	449	RSTMPGCSGYPNMDL	1627.68		3600	3.65333	0.0262467
unbound	450	461	DCLLPQEWVQHF	1513.7		3600	0.296667	0.0736357
unbound	457	461	WVQHF	715.344		3600	0.156667	0.00471405
unbound	457	470	WVQHFYQEAAPAQS	1660.76		3600	3.15333	0.127628
unbound	457	471	WVQHFYQEAAPAQSD	1775.79		3600	3.6	0.0909212
unbound	475	487	LRFVNPDTGRVLF	1532.85		3600	3.84333	0.0784573
unbound	475	488	LRFVNPDTGRVLFE	1661.89		3600	3.93	0.0748331
unbound	476	487	RFVNPDTGRVLF	1419.76		3600	3.71	0.0898146
unbound	487	514	FECKLHKSGYVTVAHTGQHDLVIPPNGY	3109.54		3600	5.37667	0.128149
unbound	488	514	ECKLHKSGYVTVAHTGQHDLVIPPNGY	2962.48		3600	5.51333	0.169378
unbound	488	506	ECKLHKSGYVTVAHTGQHD	2109.01		3600	3.35333	0.10274
unbound	488	515	ECKLHKSGYVTVAHTGQHDLVIPPNGYF	3109.54		3600	5.37667	0.128149
unbound	488	517	ECKLHKSGYVTVAHTGQHDLVIPPNGYFRF	3412.71		3600	6.16333	0.199555
unbound	489	514	CKLHKSGYVTVAHTGQHDLVIPPNGY	2833.43		3600	5.73333	0.129185
unbound	489	506	CKLHKSGYVTVAHTGQHD	1979.96		3600	3.29333	0.130979
unbound	492	514	HKSGYVTVAHTGQHDLVIPPNGY	2489.25		3600	4.98667	0.146135
unbound	497	514	VTVAHTGQHDLVIPPNGY	1916.97		3600	4.42333	0.0805536
unbound	499	514	VAHTGQHDLVIPPNGY	1716.86		3600	4.13667	0.0903081
unbound	507	515	LVIPPNGYF	1018.55		3600	1.76	0.0489898
unbound	515	520	FRFDSW	856.387		3600	1.86667	0.0377124
unbound	515	524	FRFDSWVNQF	1344.63		3600	3.99333	0.0793025
unbound	516	524	RFDSWVNQF	1197.56		3600	3.19333	0.0793025
10 mM HBGA B	221	232	GPGSKPFTVPIL	1211.69		3600	4.60667	0.0339935
10 mM HBGA B	221	233	GPGSKPFTVPILT	1312.74		3600	4.93667	0.0339935
10 mM HBGA B	223	232	GSKPFTVPIL	1057.62		3600	3.73333	0.0368179
10 mM HBGA B	223	233	GSKPFTVPILT	1158.66		3600	4.04333	0.0679869
10 mM HBGA B	233	249	TVEEMTNSRFPIPLEKL	2003.04		3600	1.17333	0.0339935
10 mM HBGA B	233	256	TVEEMTNSRFPIPLEKLFTGPSGA	2620.32		3600	2.86333	0.0694422
10 mM HBGA B	234	249	VEEMTNSRFPIPLEKL	1901.99		3600	0.863333	0.0262467
10 mM HBGA B	234	257	VEEMTNSRFPIPLEKLFTGPSGAF	2666.34		3600	3.33333	0.063421
10 mM HBGA B	236	249	EMTNSRFPIPLEKL	1673.88		3600	0.69	0.0282843
10 mM HBGA B	237	249	MTNSRFPIPLEKL	1544.84		3600	0.643333	0.0262467
10 mM HBGA B	257	266	FVVQPQNGRC	1146.56		3600	1.38667	0.0418994
10 mM HBGA B	257	272	FVVQPQNGRCTTDGVL	1732.86		3600	2.07	0.0424264
10 mM HBGA B	258	272	VVQPQNGRCTTDGVL	1585.79		3600	1.43333	0.0286744
10 mM HBGA B	273	303	LGTTQLSPVNICTFRGDVTHIAGSRNYTMNL	3378.68		3600	9.19	0.102307
10 mM HBGA B	283	303	ICTFRGDVTHIAGSRNYTMNL	2368.14		3600	6.73333	0.35122
10 mM HBGA B	286	303	FRGDVTHIAGSRNYTMNL	2051		3600	6.07667	0.0758654
10 mM HBGA B	286	298	FRGDVTHIAGSRN	1428.72		3600	5.03	0.0616441
10 mM HBGA B	287	303	RGDVTHIAGSRNYTMNL	1903.93		3600	5.91667	0.0573488
10 mM HBGA B	304	326	ASLNWNNYDPTEEIPAPLGTPDF	2560.18		3600	8.20333	0.143836
10 mM HBGA B	307	326	NWNNYDPTEEIPAPLGTPDF	2289.02		3600	5.92	0.0864099
10 mM HBGA B	327	333	VGKIQGL	713.444		3600	0.776667	0.0249444
10 mM HBGA B	327	334	VGKIQGLL	826.528		3600	0.853333	0.0235702
10 mM HBGA B	327	335	VGKIQGLLT	927.575		3600	1.01	0.0374166
10 mM HBGA B	335	366	TQTTKGDGSTRGHKATVYTGSAPFTPKLGSVQ	3277.67		3600	9.84667	0.112645
10 mM HBGA B	335	367	TQTTKGDGSTRGHKATVYTGSAPFTPKLGSVQF	3424.74		3600	9.70333	0.159234
10 mM HBGA B	368	387	STDTENDFETHQNTKFTPVG	2267		3600	5.61	0.115758
10 mM HBGA B	375	402	FETHQNTKFTPVGVIQDGSTTHRNEPQQ	3195.53		3600	8.22	0.120277
10 mM HBGA B	375	405	FETHQNTKFTPVGVIQDGSTTHRNEPQQWVL	3593.77		3600	8.95333	0.150628
10 mM HBGA B	376	402	ETHQNTKFTPVGVIQDGSTTHRNEPQQ	3048.46		3600	7.53667	0.156276
10 mM HBGA B	384	402	TPVGVIQDGSTTHRNEPQQ	2063		3600	6.8	0.192527
10 mM HBGA B	403	423	WVLPSYSGRNVHNVHLAPAVA	2286.2		3600	7.68667	0.110252
10 mM HBGA B	403	430	WVLPSYSGRNVHNVHLAPAVAPTFPGEQ	3042.55		3600	9.99	0.147648
10 mM HBGA B	403	431	WVLPSYSGRNVHNVHLAPAVAPTFPGEQL	3155.63		3600	9.81333	0.0987702
10 mM HBGA B	403	432	WVLPSYSGRNVHNVHLAPAVAPTFPGEQLL	3268.71		3600	9.84333	0.15107
10 mM HBGA B	403	433	WVLPSYSGRNVHNVHLAPAVAPTFPGEQLLF	3415.78		3600	9.79667	0.159652
10 mM HBGA B	406	423	PSYSGRNVHNVHLAPAVA	1887.97		3600	6.95	0.0852447
10 mM HBGA B	406	432	PSYSGRNVHNVHLAPAVAPTFPGEQLL	2870.48		3600	9.01333	0.159234
10 mM HBGA B	406	433	PSYSGRNVHNVHLAPAVAPTFPGEQLLF	3017.55		3600	8.95	0.195959
10 mM HBGA B	424	432	PTFPGEQLL	1000.52		3600	1.95	0.0408248
10 mM HBGA B	432	449	LFFRSTMPGCSGYPNMDL	2034.9		3600	3.72667	0.113235
10 mM HBGA B	433	447	FFRSTMPGCSGYPNM	1693.71		3600	3.33	0.0668331
10 mM HBGA B	433	449	FFRSTMPGCSGYPNMDL	1921.82		3600	3.86333	0.0531246
10 mM HBGA B	434	449	FRSTMPGCSGYPNMDL	1774.75		3600	3.89	0.0374166
10 mM HBGA B	435	449	RSTMPGCSGYPNMDL	1627.68		3600	3.49	0.0989949
10 mM HBGA B	450	461	DCLLPQEWVQHF	1513.7		3600	0.313333	0.0124722
10 mM HBGA B	457	461	WVQHF	715.344		3600	0.123333	0.0169967
10 mM HBGA B	457	470	WVQHFYQEAAPAQS	1660.76		3600	3.14	0.0294392
10 mM HBGA B	457	471	WVQHFYQEAAPAQSD	1775.79		3600	3.62	0.0535413
10 mM HBGA B	475	487	LRFVNPDTGRVLF	1532.85		3600	3.88667	0.0449691
10 mM HBGA B	475	488	LRFVNPDTGRVLFE	1661.89		3600	3.96667	0.0418994
10 mM HBGA B	476	487	RFVNPDTGRVLF	1419.76		3600	3.76667	0.0531246
10 mM HBGA B	487	514	FECKLHKSGYVTVAHTGQHDLVIPPNGY	3109.54		3600	5.57333	0.273293
10 mM HBGA B	488	514	ECKLHKSGYVTVAHTGQHDLVIPPNGY	2962.48		3600	5.61	0.102307
10 mM HBGA B	488	506	ECKLHKSGYVTVAHTGQHD	2109.01		3600	3.39	0.0616441
10 mM HBGA B	488	515	ECKLHKSGYVTVAHTGQHDLVIPPNGYF	3109.54		3600	5.57333	0.273293
10 mM HBGA B	488	517	ECKLHKSGYVTVAHTGQHDLVIPPNGYFRF	3412.71		3600	6.26333	0.163367
10 mM HBGA B	489	514	CKLHKSGYVTVAHTGQHDLVIPPNGY	2833.43		3600	5.81667	0.114698
10 mM HBGA B	489	506	CKLHKSGYVTVAHTGQHD	1979.96		3600	3.34333	0.0758654
10 mM HBGA B	492	514	HKSGYVTVAHTGQHDLVIPPNGY	2489.25		3600	5.08333	0.0713364
10 mM HBGA B	497	514	VTVAHTGQHDLVIPPNGY	1916.97		3600	4.37667	0.176131
10 mM HBGA B	499	514	VAHTGQHDLVIPPNGY	1716.86		3600	4.22	0.0509902
10 mM HBGA B	507	515	LVIPPNGYF	1018.55		3600	1.76667	0.0410961
10 mM HBGA B	515	520	FRFDSW	856.387		3600	1.85333	0.020548
10 mM HBGA B	515	524	FRFDSWVNQF	1344.63		3600	4.02	0.0454606
10 mM HBGA B	516	524	RFDSWVNQF	1197.56		3600	3.23333	0.0339935
unbound	221	232	GPGSKPFTVPIL	1211.69		28800	4.775	0.035
unbound	221	233	GPGSKPFTVPILT	1312.74		28800	5.57	0.03
unbound	223	232	GSKPFTVPIL	1057.62		28800	3.955	0.005
unbound	223	233	GSKPFTVPILT	1158.66		28800	4.935	0.015
unbound	233	249	TVEEMTNSRFPIPLEKL	2003.04		28800	2.375	0.015
unbound	233	256	TVEEMTNSRFPIPLEKLFTGPSGA	2620.32		28800	4.825	0.095
unbound	234	249	VEEMTNSRFPIPLEKL	1901.99		28800	1.685	0.015
unbound	234	257	VEEMTNSRFPIPLEKLFTGPSGAF	2666.34		28800	4.905	0.055
unbound	236	249	EMTNSRFPIPLEKL	1673.88		28800	1.36	0
unbound	237	249	MTNSRFPIPLEKL	1544.84		28800	1.235	0.015
unbound	257	266	FVVQPQNGRC	1146.56		28800	1.545	0.015
unbound	257	272	FVVQPQNGRCTTDGVL	1732.86		28800	2.83	0
unbound	258	272	VVQPQNGRCTTDGVL	1585.79		28800	2.19	0.02
unbound	273	303	LGTTQLSPVNICTFRGDVTHIAGSRNYTMNL	3378.68		28800	10.58	0.4
unbound	283	303	ICTFRGDVTHIAGSRNYTMNL	2368.14		28800	8.34	0.46
unbound	286	303	FRGDVTHIAGSRNYTMNL	2051		28800	7.455	0.085
unbound	286	298	FRGDVTHIAGSRN	1428.72		28800	5.495	0.075
unbound	287	303	RGDVTHIAGSRNYTMNL	1903.93		28800	7.19	0.13
unbound	304	326	ASLNWNNYDPTEEIPAPLGTPDF	2560.18		28800	8.45	0
unbound	307	326	NWNNYDPTEEIPAPLGTPDF	2289.02		28800	5.965	0.275
unbound	327	333	VGKIQGL	713.444		28800	0.86	0.01
unbound	327	334	VGKIQGLL	826.528		28800	1.045	0.005
unbound	327	335	VGKIQGLLT	927.575		28800	1.39	0.06
unbound	335	366	TQTTKGDGSTRGHKATVYTGSAPFTPKLGSVQ	3277.67		28800	11.695	0.155
unbound	335	367	TQTTKGDGSTRGHKATVYTGSAPFTPKLGSVQF	3424.74		28800	11.715	0.195
unbound	368	387	STDTENDFETHQNTKFTPVG	2267		28800	6.3	0.13
unbound	375	402	FETHQNTKFTPVGVIQDGSTTHRNEPQQ	3195.53		28800	9.055	0.125
unbound	375	405	FETHQNTKFTPVGVIQDGSTTHRNEPQQWVL	3593.77		28800	10.495	0.075
unbound	376	402	ETHQNTKFTPVGVIQDGSTTHRNEPQQ	3048.46		28800	8.535	0.065
unbound	384	402	TPVGVIQDGSTTHRNEPQQ	2063		28800	7.245	0.065
unbound	403	423	WVLPSYSGRNVHNVHLAPAVA	2286.2		28800	8.445	0.135
unbound	403	430	WVLPSYSGRNVHNVHLAPAVAPTFPGEQ	3042.55		28800	11.6	0.31
unbound	403	431	WVLPSYSGRNVHNVHLAPAVAPTFPGEQL	3155.63		28800	11.985	0.125
unbound	403	432	WVLPSYSGRNVHNVHLAPAVAPTFPGEQLL	3268.71		28800	11.33	0.23
unbound	403	433	WVLPSYSGRNVHNVHLAPAVAPTFPGEQLLF	3415.78		28800	11.235	0.315
unbound	406	423	PSYSGRNVHNVHLAPAVA	1887.97		28800	7.38	0.15
unbound	406	432	PSYSGRNVHNVHLAPAVAPTFPGEQLL	2870.48		28800	10.295	0.155
unbound	406	433	PSYSGRNVHNVHLAPAVAPTFPGEQLLF	3017.55		28800	10.325	0.495
unbound	424	432	PTFPGEQLL	1000.52		28800	2.685	0.065
unbound	432	449	LFFRSTMPGCSGYPNMDL	2034.9		28800	5.305	0.195
unbound	433	447	FFRSTMPGCSGYPNM	1693.71		28800	4.325	0.045
unbound	433	449	FFRSTMPGCSGYPNMDL	1921.82		28800	5.085	0.065
unbound	434	449	FRSTMPGCSGYPNMDL	1774.75		28800	5.205	0.065
unbound	435	449	RSTMPGCSGYPNMDL	1627.68		28800	4.925	0.025
unbound	450	461	DCLLPQEWVQHF	1513.7		28800	0.425	0.035
unbound	457	461	WVQHF	715.344		28800	0.18	0
unbound	457	470	WVQHFYQEAAPAQS	1660.76		28800	3.835	0.065
unbound	457	471	WVQHFYQEAAPAQSD	1775.79		28800	4.3	0.03
unbound	475	487	LRFVNPDTGRVLF	1532.85		28800	4.38	0.06
unbound	475	488	LRFVNPDTGRVLFE	1661.89		28800	4.775	0.055
unbound	476	487	RFVNPDTGRVLF	1419.76		28800	4.26	0.05
unbound	487	514	FECKLHKSGYVTVAHTGQHDLVIPPNGY	3109.54		28800	6.345	0.105
unbound	488	514	ECKLHKSGYVTVAHTGQHDLVIPPNGY	2962.48		28800	6.305	0.115
unbound	488	506	ECKLHKSGYVTVAHTGQHD	2109.01		28800	3.77	0.06
unbound	488	515	ECKLHKSGYVTVAHTGQHDLVIPPNGYF	3109.54		28800	6.345	0.105
unbound	488	517	ECKLHKSGYVTVAHTGQHDLVIPPNGYFRF	3412.71		28800	7.26	0.43
unbound	489	514	CKLHKSGYVTVAHTGQHDLVIPPNGY	2833.43		28800	6.54	0.14
unbound	489	506	CKLHKSGYVTVAHTGQHD	1979.96		28800	3.73	0.07
unbound	492	514	HKSGYVTVAHTGQHDLVIPPNGY	2489.25		28800	5.785	0.075
unbound	497	514	VTVAHTGQHDLVIPPNGY	1916.97		28800	5.44	0.22
unbound	499	514	VAHTGQHDLVIPPNGY	1716.86		28800	4.555	0.025
unbound	507	515	LVIPPNGYF	1018.55		28800	2.11	0.05
unbound	515	520	FRFDSW	856.387		28800	2.4	0.04
unbound	515	524	FRFDSWVNQF	1344.63		28800	4.55	0.11
unbound	516	524	RFDSWVNQF	1197.56		28800	3.735	0.085
10 mM HBGA B	221	232	GPGSKPFTVPIL	1211.69		28800	4.80667	0.0235702
10 mM HBGA B	221	233	GPGSKPFTVPILT	1312.74		28800	5.58333	0.0329983
10 mM HBGA B	223	232	GSKPFTVPIL	1057.62		28800	3.89333	0.0928559
10 mM HBGA B	223	233	GSKPFTVPILT	1158.66		28800	4.87667	0.0169967
10 mM HBGA B	233	249	TVEEMTNSRFPIPLEKL	2003.04		28800	2.34333	0.0169967
10 mM HBGA B	233	256	TVEEMTNSRFPIPLEKLFTGPSGA	2620.32		28800	4.82333	0.0235702
10 mM HBGA B	234	249	VEEMTNSRFPIPLEKL	1901.99		28800	1.65667	0.00471405
10 mM HBGA B	234	257	VEEMTNSRFPIPLEKLFTGPSGAF	2666.34		28800	4.92667	0.0329983
10 mM HBGA B	236	249	EMTNSRFPIPLEKL	1673.88		28800	1.32333	0.0124722
10 mM HBGA B	237	249	MTNSRFPIPLEKL	1544.84		28800	1.19667	0.0124722
10 mM HBGA B	257	266	FVVQPQNGRC	1146.56		28800	1.52667	0.0169967
10 mM HBGA B	257	272	FVVQPQNGRCTTDGVL	1732.86		28800	2.78667	0.00942809
10 mM HBGA B	258	272	VVQPQNGRCTTDGVL	1585.79		28800	2.13	0.0141421
10 mM HBGA B	273	303	LGTTQLSPVNICTFRGDVTHIAGSRNYTMNL	3378.68		28800	11.35	0.186726
10 mM HBGA B	283	303	ICTFRGDVTHIAGSRNYTMNL	2368.14		28800	8.55	0.143062
10 mM HBGA B	286	303	FRGDVTHIAGSRNYTMNL	2051		28800	7.53333	0.0410961
10 mM HBGA B	286	298	FRGDVTHIAGSRN	1428.72		28800	5.53	0.0326599
10 mM HBGA B	287	303	RGDVTHIAGSRNYTMNL	1903.93		28800	7.29667	0.0377124
10 mM HBGA B	304	326	ASLNWNNYDPTEEIPAPLGTPDF	2560.18		28800	8.50333	0.0339935
10 mM HBGA B	307	326	NWNNYDPTEEIPAPLGTPDF	2289.02		28800	6.26	0.0244949
10 mM HBGA B	327	333	VGKIQGL	713.444		28800	0.846667	0.020548
10 mM HBGA B	327	334	VGKIQGLL	826.528		28800	1.01667	0.00471405
10 mM HBGA B	327	335	VGKIQGLLT	927.575		28800	1.36333	0.0124722
10 mM HBGA B	335	366	TQTTKGDGSTRGHKATVYTGSAPFTPKLGSVQ	3277.67		28800	11.9433	0.155849
10 mM HBGA B	335	367	TQTTKGDGSTRGHKATVYTGSAPFTPKLGSVQF	3424.74		28800	12.0167	0.0793025
10 mM HBGA B	368	387	STDTENDFETHQNTKFTPVG	2267		28800	6.44	0.113431
10 mM HBGA B	375	402	FETHQNTKFTPVGVIQDGSTTHRNEPQQ	3195.53		28800	9.32333	0.179691
10 mM HBGA B	375	405	FETHQNTKFTPVGVIQDGSTTHRNEPQQWVL	3593.77		28800	10.58	0.146969
10 mM HBGA B	376	402	ETHQNTKFTPVGVIQDGSTTHRNEPQQ	3048.46		28800	8.71	0.0852447
10 mM HBGA B	384	402	TPVGVIQDGSTTHRNEPQQ	2063		28800	7.46	0.128323
10 mM HBGA B	403	423	WVLPSYSGRNVHNVHLAPAVA	2286.2		28800	8.53667	0.0654896
10 mM HBGA B	403	430	WVLPSYSGRNVHNVHLAPAVAPTFPGEQ	3042.55		28800	11.58	0.292233
10 mM HBGA B	403	431	WVLPSYSGRNVHNVHLAPAVAPTFPGEQL	3155.63		28800	12.1433	0.207257
10 mM HBGA B	403	432	WVLPSYSGRNVHNVHLAPAVAPTFPGEQLL	3268.71		28800	11.4667	0.0984322
10 mM HBGA B	403	433	WVLPSYSGRNVHNVHLAPAVAPTFPGEQLLF	3415.78		28800	11.4767	0.114407
10 mM HBGA B	406	423	PSYSGRNVHNVHLAPAVA	1887.97		28800	7.4	0.0535413
10 mM HBGA B	406	432	PSYSGRNVHNVHLAPAVAPTFPGEQLL	2870.48		28800	10.4667	0.214838
10 mM HBGA B	406	433	PSYSGRNVHNVHLAPAVAPTFPGEQLLF	3017.55		28800	10.5733	0.0664998
10 mM HBGA B	424	432	PTFPGEQLL	1000.52		28800	2.66333	0.0169967
10 mM HBGA B	432	449	LFFRSTMPGCSGYPNMDL	2034.9		28800	5.13667	0.0980929
10 mM HBGA B	433	447	FFRSTMPGCSGYPNM	1693.71		28800	4.40667	0.126842
10 mM HBGA B	433	449	FFRSTMPGCSGYPNMDL	1921.82		28800	5.1	0.0216025
10 mM HBGA B	434	449	FRSTMPGCSGYPNMDL	1774.75		28800	5.13333	0.0286744
10 mM HBGA B	435	449	RSTMPGCSGYPNMDL	1627.68		28800	4.90333	0.0410961
10 mM HBGA B	450	461	DCLLPQEWVQHF	1513.7		28800	0.44	0.0408248
10 mM HBGA B	457	461	WVQHF	715.344		28800	0.193333	0.00471405
10 mM HBGA B	457	470	WVQHFYQEAAPAQS	1660.76		28800	3.79333	0.0418994
10 mM HBGA B	457	471	WVQHFYQEAAPAQSD	1775.79		28800	4.28	0.0141421
10 mM HBGA B	475	487	LRFVNPDTGRVLF	1532.85		28800	4.35333	0.0169967
10 mM HBGA B	475	488	LRFVNPDTGRVLFE	1661.89		28800	4.70667	0.0235702
10 mM HBGA B	476	487	RFVNPDTGRVLF	1419.76		28800	4.21667	0.0339935
10 mM HBGA B	487	514	FECKLHKSGYVTVAHTGQHDLVIPPNGY	3109.54		28800	6.41333	0.128149
10 mM HBGA B	488	514	ECKLHKSGYVTVAHTGQHDLVIPPNGY	2962.48		28800	6.41	0.0535413
10 mM HBGA B	488	506	ECKLHKSGYVTVAHTGQHD	2109.01		28800	3.79667	0.0188562
10 mM HBGA B	488	515	ECKLHKSGYVTVAHTGQHDLVIPPNGYF	3109.54		28800	6.41333	0.128149
10 mM HBGA B	488	517	ECKLHKSGYVTVAHTGQHDLVIPPNGYFRF	3412.71		28800	7.51	0.109848
10 mM HBGA B	489	514	CKLHKSGYVTVAHTGQHDLVIPPNGY	2833.43		28800	6.61	0.0989949
10 mM HBGA B	489	506	CKLHKSGYVTVAHTGQHD	1979.96		28800	3.78333	0.0329983
10 mM HBGA B	492	514	HKSGYVTVAHTGQHDLVIPPNGY	2489.25		28800	5.79667	0.0612826
10 mM HBGA B	497	514	VTVAHTGQHDLVIPPNGY	1916.97		28800	5.37	0.226421
10 mM HBGA B	499	514	VAHTGQHDLVIPPNGY	1716.86		28800	4.74333	0.0368179
10 mM HBGA B	507	515	LVIPPNGYF	1018.55		28800	2.13333	0.0169967
10 mM HBGA B	515	520	FRFDSW	856.387		28800	2.39667	0.00471405
10 mM HBGA B	515	524	FRFDSWVNQF	1344.63		28800	4.58333	0.0492161
10 mM HBGA B	516	524	RFDSWVNQF	1197.56		28800	3.75333	0.00471405

## Sheet: HDX Data Table  (Data Set 4)
Protein state	Start	End	Sequence	Peptide mass (Da)	Retention time (min)	HDX time (s)	Uptake (D)	Uptake SD (D)		HDX Data Set 4 WILDTYPE vs. 10 mM B Trisaccharide, 100 mM fucose, 100 mM galactose
100 mM fucose	221	232	GPGSKPFTVPIL	1211.69		15	2.37
100 mM fucose	221	233	GPGSKPFTVPILT	1312.74		15	2.43
100 mM fucose	223	232	GSKPFTVPIL	1057.62		15	1.27
100 mM fucose	223	233	GSKPFTVPILT	1158.66		15	1.38
100 mM fucose	233	249	TVEEMTNSRFPIPLEKL	2003.04		15	0.51
100 mM fucose	233	256	TVEEMTNSRFPIPLEKLFTGPSGA	2620.32		15	1.76
100 mM fucose	234	249	VEEMTNSRFPIPLEKL	1901.99		15	0.43
100 mM fucose	234	257	VEEMTNSRFPIPLEKLFTGPSGAF	2666.34		15	2.35
100 mM fucose	236	249	EMTNSRFPIPLEKL	1673.88		15	0.23
100 mM fucose	237	249	MTNSRFPIPLEKL	1544.84		15	0.31
100 mM fucose	257	266	FVVQPQNGRC	1146.56		15	0.51
100 mM fucose	257	272	FVVQPQNGRCTTDGVL	1732.86		15	0.64
100 mM fucose	258	272	VVQPQNGRCTTDGVL	1585.79		15	0.73
100 mM fucose	273	303	LGTTQLSPVNICTFRGDVTHIAGSRNYTMNL	3378.68		15	2.87
100 mM fucose	283	298	ICTFRGDVTHIAGSRN	1745.86		15	3.46
100 mM fucose	283	303	ICTFRGDVTHIAGSRNYTMNL	2368.14		15	3.39
100 mM fucose	286	298	FRGDVTHIAGSRN	1428.72		15	3.59
100 mM fucose	286	303	FRGDVTHIAGSRNYTMNL	2051		15	3.34
100 mM fucose	287	303	RGDVTHIAGSRNYTMNL	1903.93		15	3.33
100 mM fucose	304	326	ASLNWNNYDPTEEIPAPLGTPDF	2560.18		15	5.4
100 mM fucose	307	326	NWNNYDPTEEIPAPLGTPDF	2289.02		15	3.66
100 mM fucose	327	333	VGKIQGL	713.444		15	0.25
100 mM fucose	327	334	VGKIQGLL	826.528		15	0.26
100 mM fucose	327	335	VGKIQGLLT	927.575		15	0.43
100 mM fucose	327	364	VGKIQGLLTQTTKGDGSTRGHKATVYTGSAPFTPKLGS	3859.06		15	5.72
100 mM fucose	334	367	LTQTTKGDGSTRGHKATVYTGSAPFTPKLGSVQF	3537.82		15	4.09
100 mM fucose	335	366	TQTTKGDGSTRGHKATVYTGSAPFTPKLGSVQ	3277.67		15	4.19
100 mM fucose	335	367	TQTTKGDGSTRGHKATVYTGSAPFTPKLGSVQF	3424.74		15	4.31
100 mM fucose	368	379	STDTENDFETHQ	1422.55		15	3.31
100 mM fucose	375	402	FETHQNTKFTPVGVIQDGSTTHRNEPQQ	3195.53		15	5.11
100 mM fucose	375	405	FETHQNTKFTPVGVIQDGSTTHRNEPQQWVL	3593.77		15	4.89
100 mM fucose	376	402	ETHQNTKFTPVGVIQDGSTTHRNEPQQ	3048.46		15	4.72
100 mM fucose	376	405	ETHQNTKFTPVGVIQDGSTTHRNEPQQWVL	3446.7		15	4.38
100 mM fucose	384	402	TPVGVIQDGSTTHRNEPQQ	2063		15	4.11
100 mM fucose	403	423	WVLPSYSGRNVHNVHLAPAVA	2286.2		15	3.2
100 mM fucose	403	430	WVLPSYSGRNVHNVHLAPAVAPTFPGEQ	3042.55		15	5.31
100 mM fucose	403	431	WVLPSYSGRNVHNVHLAPAVAPTFPGEQL	3155.63		15	5.11
100 mM fucose	403	432	WVLPSYSGRNVHNVHLAPAVAPTFPGEQLL	3268.71		15	5.33
100 mM fucose	403	433	WVLPSYSGRNVHNVHLAPAVAPTFPGEQLLF	3415.78		15	5.39
100 mM fucose	406	423	PSYSGRNVHNVHLAPAVA	1887.97		15	3.5
100 mM fucose	406	432	PSYSGRNVHNVHLAPAVAPTFPGEQLL	2870.48		15	5.56
100 mM fucose	406	433	PSYSGRNVHNVHLAPAVAPTFPGEQLLF	3017.55		15	5.57
100 mM fucose	409	423	SGRNVHNVHLAPAVA	1540.82		15	2.1
100 mM fucose	424	432	PTFPGEQLL	1000.52		15	1.62
100 mM fucose	432	447	LFFRSTMPGCSGYPNM	1806.79		15	0.97
100 mM fucose	432	449	LFFRSTMPGCSGYPNMDL	2034.9		15	1.01
100 mM fucose	433	447	FFRSTMPGCSGYPNM	1693.71		15	0.9
100 mM fucose	433	449	FFRSTMPGCSGYPNMDL	1921.82		15	1.04
100 mM fucose	434	449	FRSTMPGCSGYPNMDL	1774.75		15	1.05
100 mM fucose	435	449	RSTMPGCSGYPNMDL	1627.68		15	0.74
100 mM fucose	450	453	DCLL	462.215		15	-0.17
100 mM fucose	450	461	DCLLPQEWVQHF	1513.7		15	-0.37
100 mM fucose	457	461	WVQHF	715.344		15	0.05
100 mM fucose	457	470	WVQHFYQEAAPAQS	1660.76		15	1.35
100 mM fucose	457	471	WVQHFYQEAAPAQSD	1775.79		15	2.19
100 mM fucose	475	487	LRFVNPDTGRVLF	1532.85		15	2.43
100 mM fucose	475	488	LRFVNPDTGRVLFE	1661.89		15	2.4
100 mM fucose	476	487	RFVNPDTGRVLF	1419.76		15	2.37
100 mM fucose	487	514	FECKLHKSGYVTVAHTGQHDLVIPPNGY	3109.54		15	2.87
100 mM fucose	488	498	ECKLHKSGYVT	1263.63		15	0.19
100 mM fucose	488	506	ECKLHKSGYVTVAHTGQHD	2109.01		15	2.15
100 mM fucose	488	514	ECKLHKSGYVTVAHTGQHDLVIPPNGY	2962.48		15	3.22
100 mM fucose	488	515	ECKLHKSGYVTVAHTGQHDLVIPPNGYF	3109.54		15	2.87
100 mM fucose	488	517	ECKLHKSGYVTVAHTGQHDLVIPPNGYFRF	3412.71		15	4.19
100 mM fucose	489	506	CKLHKSGYVTVAHTGQHD	1979.96		15	2.11
100 mM fucose	492	513	HKSGYVTVAHTGQHDLVIPPNG	2326.18		15	2.73
100 mM fucose	492	514	HKSGYVTVAHTGQHDLVIPPNGY	2489.25		15	3.12
100 mM fucose	507	515	LVIPPNGYF	1018.55		15	0.72
100 mM fucose	515	520	FRFDSW	856.387		15	1.1
100 mM fucose	515	524	FRFDSWVNQF	1344.63		15	3.13
100 mM fucose	516	524	RFDSWVNQF	1197.56		15	2.74
100 mM fucose	524	530	FYTLAPM	841.404		15	0.69
100 mM fucose	221	232	GPGSKPFTVPIL	1211.69		60	2.55
100 mM fucose	221	233	GPGSKPFTVPILT	1312.74		60	2.61
100 mM fucose	223	232	GSKPFTVPIL	1057.62		60	1.5
100 mM fucose	223	233	GSKPFTVPILT	1158.66		60	1.73
100 mM fucose	233	249	TVEEMTNSRFPIPLEKL	2003.04		60	0.76
100 mM fucose	233	256	TVEEMTNSRFPIPLEKLFTGPSGA	2620.32		60	1.73
100 mM fucose	234	249	VEEMTNSRFPIPLEKL	1901.99		60	0.65
100 mM fucose	234	257	VEEMTNSRFPIPLEKLFTGPSGAF	2666.34		60	2.47
100 mM fucose	236	249	EMTNSRFPIPLEKL	1673.88		60	0.47
100 mM fucose	237	249	MTNSRFPIPLEKL	1544.84		60	0.45
100 mM fucose	257	266	FVVQPQNGRC	1146.56		60	0.73
100 mM fucose	257	272	FVVQPQNGRCTTDGVL	1732.86		60	1.04
100 mM fucose	258	272	VVQPQNGRCTTDGVL	1585.79		60	1.06
100 mM fucose	273	303	LGTTQLSPVNICTFRGDVTHIAGSRNYTMNL	3378.68		60	3.77
100 mM fucose	283	298	ICTFRGDVTHIAGSRN	1745.86		60	4.32
100 mM fucose	283	303	ICTFRGDVTHIAGSRNYTMNL	2368.14		60	3.83
100 mM fucose	286	298	FRGDVTHIAGSRN	1428.72		60	4.17
100 mM fucose	286	303	FRGDVTHIAGSRNYTMNL	2051		60	4.05
100 mM fucose	287	303	RGDVTHIAGSRNYTMNL	1903.93		60	4.02
100 mM fucose	304	326	ASLNWNNYDPTEEIPAPLGTPDF	2560.18		60	7.2
100 mM fucose	307	326	NWNNYDPTEEIPAPLGTPDF	2289.02		60	5.06
100 mM fucose	327	333	VGKIQGL	713.444		60	0.44
100 mM fucose	327	334	VGKIQGLL	826.528		60	0.43
100 mM fucose	327	335	VGKIQGLLT	927.575		60	0.52
100 mM fucose	327	364	VGKIQGLLTQTTKGDGSTRGHKATVYTGSAPFTPKLGS	3859.06		60	6.3
100 mM fucose	334	367	LTQTTKGDGSTRGHKATVYTGSAPFTPKLGSVQF	3537.82		60	5.66
100 mM fucose	335	366	TQTTKGDGSTRGHKATVYTGSAPFTPKLGSVQ	3277.67		60	5.64
100 mM fucose	335	367	TQTTKGDGSTRGHKATVYTGSAPFTPKLGSVQF	3424.74		60	5.57
100 mM fucose	368	379	STDTENDFETHQ	1422.55		60	4.38
100 mM fucose	375	402	FETHQNTKFTPVGVIQDGSTTHRNEPQQ	3195.53		60	5.83
100 mM fucose	375	405	FETHQNTKFTPVGVIQDGSTTHRNEPQQWVL	3593.77		60	5.72
100 mM fucose	376	402	ETHQNTKFTPVGVIQDGSTTHRNEPQQ	3048.46		60	5.31
100 mM fucose	376	405	ETHQNTKFTPVGVIQDGSTTHRNEPQQWVL	3446.7		60	5.21
100 mM fucose	384	402	TPVGVIQDGSTTHRNEPQQ	2063		60	4.82
100 mM fucose	403	423	WVLPSYSGRNVHNVHLAPAVA	2286.2		60	4.42
100 mM fucose	403	430	WVLPSYSGRNVHNVHLAPAVAPTFPGEQ	3042.55		60	6.64
100 mM fucose	403	431	WVLPSYSGRNVHNVHLAPAVAPTFPGEQL	3155.63		60	6.61
100 mM fucose	403	432	WVLPSYSGRNVHNVHLAPAVAPTFPGEQLL	3268.71		60	6.62
100 mM fucose	403	433	WVLPSYSGRNVHNVHLAPAVAPTFPGEQLLF	3415.78		60	6.61
100 mM fucose	406	423	PSYSGRNVHNVHLAPAVA	1887.97		60	4.53
100 mM fucose	406	432	PSYSGRNVHNVHLAPAVAPTFPGEQLL	2870.48		60	6.7
100 mM fucose	406	433	PSYSGRNVHNVHLAPAVAPTFPGEQLLF	3017.55		60	6.67
100 mM fucose	409	423	SGRNVHNVHLAPAVA	1540.82		60	3.75
100 mM fucose	424	432	PTFPGEQLL	1000.52		60	1.74
100 mM fucose	432	447	LFFRSTMPGCSGYPNM	1806.79		60	1.72
100 mM fucose	432	449	LFFRSTMPGCSGYPNMDL	2034.9		60	1.75
100 mM fucose	433	447	FFRSTMPGCSGYPNM	1693.71		60	1.48
100 mM fucose	433	449	FFRSTMPGCSGYPNMDL	1921.82		60	1.82
100 mM fucose	434	449	FRSTMPGCSGYPNMDL	1774.75		60	1.79
100 mM fucose	435	449	RSTMPGCSGYPNMDL	1627.68		60	1.48
100 mM fucose	450	453	DCLL	462.215		60	-0.16
100 mM fucose	450	461	DCLLPQEWVQHF	1513.7		60	0.21
100 mM fucose	457	461	WVQHF	715.344		60	0.05
100 mM fucose	457	470	WVQHFYQEAAPAQS	1660.76		60	2.27
100 mM fucose	457	471	WVQHFYQEAAPAQSD	1775.79		60	2.88
100 mM fucose	475	487	LRFVNPDTGRVLF	1532.85		60	3.23
100 mM fucose	475	488	LRFVNPDTGRVLFE	1661.89		60	3.23
100 mM fucose	476	487	RFVNPDTGRVLF	1419.76		60	3.11
100 mM fucose	487	514	FECKLHKSGYVTVAHTGQHDLVIPPNGY	3109.54		60	4.11
100 mM fucose	488	498	ECKLHKSGYVT	1263.63		60	0.7
100 mM fucose	488	506	ECKLHKSGYVTVAHTGQHD	2109.01		60	2.6
100 mM fucose	488	514	ECKLHKSGYVTVAHTGQHDLVIPPNGY	2962.48		60	4.3
100 mM fucose	488	515	ECKLHKSGYVTVAHTGQHDLVIPPNGYF	3109.54		60	4.11
100 mM fucose	488	517	ECKLHKSGYVTVAHTGQHDLVIPPNGYFRF	3412.71		60	4.85
100 mM fucose	489	506	CKLHKSGYVTVAHTGQHD	1979.96		60	2.59
100 mM fucose	492	513	HKSGYVTVAHTGQHDLVIPPNG	2326.18		60	4
100 mM fucose	492	514	HKSGYVTVAHTGQHDLVIPPNGY	2489.25		60	4
100 mM fucose	507	515	LVIPPNGYF	1018.55		60	1.22
100 mM fucose	515	520	FRFDSW	856.387		60	1.52
100 mM fucose	515	524	FRFDSWVNQF	1344.63		60	3.66
100 mM fucose	516	524	RFDSWVNQF	1197.56		60	3.04
100 mM fucose	524	530	FYTLAPM	841.404		60	0.94
100 mM fucose	221	232	GPGSKPFTVPIL	1211.69		600	3.65
100 mM fucose	221	233	GPGSKPFTVPILT	1312.74		600	3.71
100 mM fucose	223	232	GSKPFTVPIL	1057.62		600	2.59
100 mM fucose	223	233	GSKPFTVPILT	1158.66		600	2.93
100 mM fucose	233	249	TVEEMTNSRFPIPLEKL	2003.04		600	0.66
100 mM fucose	233	256	TVEEMTNSRFPIPLEKLFTGPSGA	2620.32		600	1.88
100 mM fucose	234	249	VEEMTNSRFPIPLEKL	1901.99		600	0.55
100 mM fucose	234	257	VEEMTNSRFPIPLEKLFTGPSGAF	2666.34		600	2.47
100 mM fucose	236	249	EMTNSRFPIPLEKL	1673.88		600	0.36
100 mM fucose	237	249	MTNSRFPIPLEKL	1544.84		600	0.38
100 mM fucose	257	266	FVVQPQNGRC	1146.56		600	0.81
100 mM fucose	257	272	FVVQPQNGRCTTDGVL	1732.86		600	1.13
100 mM fucose	258	272	VVQPQNGRCTTDGVL	1585.79		600	0.94
100 mM fucose	273	303	LGTTQLSPVNICTFRGDVTHIAGSRNYTMNL	3378.68		600	4.59
100 mM fucose	283	298	ICTFRGDVTHIAGSRN	1745.86		600	4.85
100 mM fucose	283	303	ICTFRGDVTHIAGSRNYTMNL	2368.14		600	4.9
100 mM fucose	286	298	FRGDVTHIAGSRN	1428.72		600	4.64
100 mM fucose	286	303	FRGDVTHIAGSRNYTMNL	2051		600	4.57
100 mM fucose	287	303	RGDVTHIAGSRNYTMNL	1903.93		600	4.46
100 mM fucose	304	326	ASLNWNNYDPTEEIPAPLGTPDF	2560.18		600	8.02
100 mM fucose	307	326	NWNNYDPTEEIPAPLGTPDF	2289.02		600	5.65
100 mM fucose	327	333	VGKIQGL	713.444		600	0.57
100 mM fucose	327	334	VGKIQGLL	826.528		600	0.59
100 mM fucose	327	335	VGKIQGLLT	927.575		600	0.61
100 mM fucose	327	364	VGKIQGLLTQTTKGDGSTRGHKATVYTGSAPFTPKLGS	3859.06		600	7.37
100 mM fucose	334	367	LTQTTKGDGSTRGHKATVYTGSAPFTPKLGSVQF	3537.82		600	7.13
100 mM fucose	335	366	TQTTKGDGSTRGHKATVYTGSAPFTPKLGSVQ	3277.67		600	6.82
100 mM fucose	335	367	TQTTKGDGSTRGHKATVYTGSAPFTPKLGSVQF	3424.74		600	6.83
100 mM fucose	368	379	STDTENDFETHQ	1422.55		600	4.73
100 mM fucose	375	402	FETHQNTKFTPVGVIQDGSTTHRNEPQQ	3195.53		600	6.82
100 mM fucose	375	405	FETHQNTKFTPVGVIQDGSTTHRNEPQQWVL	3593.77		600	7.55
100 mM fucose	376	402	ETHQNTKFTPVGVIQDGSTTHRNEPQQ	3048.46		600	6.3
100 mM fucose	376	405	ETHQNTKFTPVGVIQDGSTTHRNEPQQWVL	3446.7		600	6.96
100 mM fucose	384	402	TPVGVIQDGSTTHRNEPQQ	2063		600	5.57
100 mM fucose	403	423	WVLPSYSGRNVHNVHLAPAVA	2286.2		600	6.28
100 mM fucose	403	430	WVLPSYSGRNVHNVHLAPAVAPTFPGEQ	3042.55		600	8.51
100 mM fucose	403	431	WVLPSYSGRNVHNVHLAPAVAPTFPGEQL	3155.63		600	8.36
100 mM fucose	403	432	WVLPSYSGRNVHNVHLAPAVAPTFPGEQLL	3268.71		600	8.48
100 mM fucose	403	433	WVLPSYSGRNVHNVHLAPAVAPTFPGEQLLF	3415.78		600	8.58
100 mM fucose	406	423	PSYSGRNVHNVHLAPAVA	1887.97		600	6.48
100 mM fucose	406	432	PSYSGRNVHNVHLAPAVAPTFPGEQLL	2870.48		600	8.61
100 mM fucose	406	433	PSYSGRNVHNVHLAPAVAPTFPGEQLLF	3017.55		600	8.55
100 mM fucose	409	423	SGRNVHNVHLAPAVA	1540.82		600	4.96
100 mM fucose	424	432	PTFPGEQLL	1000.52		600	1.78
100 mM fucose	432	447	LFFRSTMPGCSGYPNM	1806.79		600	2.35
100 mM fucose	432	449	LFFRSTMPGCSGYPNMDL	2034.9		600	2.38
100 mM fucose	433	447	FFRSTMPGCSGYPNM	1693.71		600	2.18
100 mM fucose	433	449	FFRSTMPGCSGYPNMDL	1921.82		600	2.49
100 mM fucose	434	449	FRSTMPGCSGYPNMDL	1774.75		600	2.46
100 mM fucose	435	449	RSTMPGCSGYPNMDL	1627.68		600	2.24
100 mM fucose	450	453	DCLL	462.215		600	-0.14
100 mM fucose	450	461	DCLLPQEWVQHF	1513.7		600	0.07
100 mM fucose	457	461	WVQHF	715.344		600	0.04
100 mM fucose	457	470	WVQHFYQEAAPAQS	1660.76		600	3.03
100 mM fucose	457	471	WVQHFYQEAAPAQSD	1775.79		600	3.46
100 mM fucose	475	487	LRFVNPDTGRVLF	1532.85		600	3.62
100 mM fucose	475	488	LRFVNPDTGRVLFE	1661.89		600	3.62
100 mM fucose	476	487	RFVNPDTGRVLF	1419.76		600	3.52
100 mM fucose	487	514	FECKLHKSGYVTVAHTGQHDLVIPPNGY	3109.54		600	4.9
100 mM fucose	488	498	ECKLHKSGYVT	1263.63		600	0.54
100 mM fucose	488	506	ECKLHKSGYVTVAHTGQHD	2109.01		600	2.72
100 mM fucose	488	514	ECKLHKSGYVTVAHTGQHDLVIPPNGY	2962.48		600	5.22
100 mM fucose	488	515	ECKLHKSGYVTVAHTGQHDLVIPPNGYF	3109.54		600	4.9
100 mM fucose	488	517	ECKLHKSGYVTVAHTGQHDLVIPPNGYFRF	3412.71		600	5.82
100 mM fucose	489	506	CKLHKSGYVTVAHTGQHD	1979.96		600	2.67
100 mM fucose	492	513	HKSGYVTVAHTGQHDLVIPPNG	2326.18		600	4.53
100 mM fucose	492	514	HKSGYVTVAHTGQHDLVIPPNGY	2489.25		600	4.88
100 mM fucose	507	515	LVIPPNGYF	1018.55		600	1.66
100 mM fucose	515	520	FRFDSW	856.387		600	1.6
100 mM fucose	515	524	FRFDSWVNQF	1344.63		600	3.76
100 mM fucose	516	524	RFDSWVNQF	1197.56		600	3.08
100 mM fucose	524	530	FYTLAPM	841.404		600	1.43
100 mM fucose	221	232	GPGSKPFTVPIL	1211.69		3600	4.6
100 mM fucose	221	233	GPGSKPFTVPILT	1312.74		3600	4.85
100 mM fucose	223	232	GSKPFTVPIL	1057.62		3600	3.5
100 mM fucose	223	233	GSKPFTVPILT	1158.66		3600	4.23
100 mM fucose	233	249	TVEEMTNSRFPIPLEKL	2003.04		3600	0.82
100 mM fucose	233	256	TVEEMTNSRFPIPLEKLFTGPSGA	2620.32		3600	2.12
100 mM fucose	234	249	VEEMTNSRFPIPLEKL	1901.99		3600	0.64
100 mM fucose	234	257	VEEMTNSRFPIPLEKLFTGPSGAF	2666.34		3600	2.8
100 mM fucose	236	249	EMTNSRFPIPLEKL	1673.88		3600	0.42
100 mM fucose	237	249	MTNSRFPIPLEKL	1544.84		3600	0.45
100 mM fucose	257	266	FVVQPQNGRC	1146.56		3600	1.22
100 mM fucose	257	272	FVVQPQNGRCTTDGVL	1732.86		3600	1.71
100 mM fucose	258	272	VVQPQNGRCTTDGVL	1585.79		3600	1.15
100 mM fucose	273	303	LGTTQLSPVNICTFRGDVTHIAGSRNYTMNL	3378.68		3600	5.46
100 mM fucose	283	298	ICTFRGDVTHIAGSRN	1745.86		3600	5.06
100 mM fucose	283	303	ICTFRGDVTHIAGSRNYTMNL	2368.14		3600	5.67
100 mM fucose	286	298	FRGDVTHIAGSRN	1428.72		3600	4.81
100 mM fucose	286	303	FRGDVTHIAGSRNYTMNL	2051		3600	4.86
100 mM fucose	287	303	RGDVTHIAGSRNYTMNL	1903.93		3600	4.8
100 mM fucose	304	326	ASLNWNNYDPTEEIPAPLGTPDF	2560.18		3600	8.36
100 mM fucose	307	326	NWNNYDPTEEIPAPLGTPDF	2289.02		3600	5.99
100 mM fucose	327	333	VGKIQGL	713.444		3600	0.75
100 mM fucose	327	334	VGKIQGLL	826.528		3600	0.72
100 mM fucose	327	335	VGKIQGLLT	927.575		3600	0.75
100 mM fucose	327	364	VGKIQGLLTQTTKGDGSTRGHKATVYTGSAPFTPKLGS	3859.06		3600	7.93
100 mM fucose	334	367	LTQTTKGDGSTRGHKATVYTGSAPFTPKLGSVQF	3537.82		3600	8.72
100 mM fucose	335	366	TQTTKGDGSTRGHKATVYTGSAPFTPKLGSVQ	3277.67		3600	8.15
100 mM fucose	335	367	TQTTKGDGSTRGHKATVYTGSAPFTPKLGSVQF	3424.74		3600	7.94
100 mM fucose	368	379	STDTENDFETHQ	1422.55		3600	5.48
100 mM fucose	375	402	FETHQNTKFTPVGVIQDGSTTHRNEPQQ	3195.53		3600	7.23
100 mM fucose	375	405	FETHQNTKFTPVGVIQDGSTTHRNEPQQWVL	3593.77		3600	8.45
100 mM fucose	376	402	ETHQNTKFTPVGVIQDGSTTHRNEPQQ	3048.46		3600	6.79
100 mM fucose	376	405	ETHQNTKFTPVGVIQDGSTTHRNEPQQWVL	3446.7		3600	8.05
100 mM fucose	384	402	TPVGVIQDGSTTHRNEPQQ	2063		3600	5.99
100 mM fucose	403	423	WVLPSYSGRNVHNVHLAPAVA	2286.2		3600	7.36
100 mM fucose	403	430	WVLPSYSGRNVHNVHLAPAVAPTFPGEQ	3042.55		3600	9.84
100 mM fucose	403	431	WVLPSYSGRNVHNVHLAPAVAPTFPGEQL	3155.63		3600	9.64
100 mM fucose	403	432	WVLPSYSGRNVHNVHLAPAVAPTFPGEQLL	3268.71		3600	9.78
100 mM fucose	403	433	WVLPSYSGRNVHNVHLAPAVAPTFPGEQLLF	3415.78		3600	10.08
100 mM fucose	406	423	PSYSGRNVHNVHLAPAVA	1887.97		3600	7.14
100 mM fucose	406	432	PSYSGRNVHNVHLAPAVAPTFPGEQLL	2870.48		3600	9.31
100 mM fucose	406	433	PSYSGRNVHNVHLAPAVAPTFPGEQLLF	3017.55		3600	9.4
100 mM fucose	409	423	SGRNVHNVHLAPAVA	1540.82		3600	5.2
100 mM fucose	424	432	PTFPGEQLL	1000.52		3600	1.94
100 mM fucose	432	447	LFFRSTMPGCSGYPNM	1806.79		3600	2.95
100 mM fucose	432	449	LFFRSTMPGCSGYPNMDL	2034.9		3600	3.22
100 mM fucose	433	447	FFRSTMPGCSGYPNM	1693.71		3600	2.73
100 mM fucose	433	449	FFRSTMPGCSGYPNMDL	1921.82		3600	3.33
100 mM fucose	434	449	FRSTMPGCSGYPNMDL	1774.75		3600	3.34
100 mM fucose	435	449	RSTMPGCSGYPNMDL	1627.68		3600	2.9
100 mM fucose	450	453	DCLL	462.215		3600	-0.15
100 mM fucose	450	461	DCLLPQEWVQHF	1513.7		3600	0.17
100 mM fucose	457	461	WVQHF	715.344		3600	0.06
100 mM fucose	457	470	WVQHFYQEAAPAQS	1660.76		3600	3.21
100 mM fucose	457	471	WVQHFYQEAAPAQSD	1775.79		3600	3.76
100 mM fucose	475	487	LRFVNPDTGRVLF	1532.85		3600	3.82
100 mM fucose	475	488	LRFVNPDTGRVLFE	1661.89		3600	3.86
100 mM fucose	476	487	RFVNPDTGRVLF	1419.76		3600	3.71
100 mM fucose	487	514	FECKLHKSGYVTVAHTGQHDLVIPPNGY	3109.54		3600	5.1
100 mM fucose	488	498	ECKLHKSGYVT	1263.63		3600	0.98
100 mM fucose	488	506	ECKLHKSGYVTVAHTGQHD	2109.01		3600	2.7
100 mM fucose	488	514	ECKLHKSGYVTVAHTGQHDLVIPPNGY	2962.48		3600	5.24
100 mM fucose	488	515	ECKLHKSGYVTVAHTGQHDLVIPPNGYF	3109.54		3600	5.1
100 mM fucose	488	517	ECKLHKSGYVTVAHTGQHDLVIPPNGYFRF	3412.71		3600	5.5
100 mM fucose	489	506	CKLHKSGYVTVAHTGQHD	1979.96		3600	2.8
100 mM fucose	492	513	HKSGYVTVAHTGQHDLVIPPNG	2326.18		3600	4.62
100 mM fucose	492	514	HKSGYVTVAHTGQHDLVIPPNGY	2489.25		3600	4.89
100 mM fucose	507	515	LVIPPNGYF	1018.55		3600	1.7
100 mM fucose	515	520	FRFDSW	856.387		3600	1.77
100 mM fucose	515	524	FRFDSWVNQF	1344.63		3600	3.96
100 mM fucose	516	524	RFDSWVNQF	1197.56		3600	3.22
100 mM fucose	524	530	FYTLAPM	841.404		3600	2.42
100 mM fucose	221	232	GPGSKPFTVPIL	1211.69		28800	4.65
100 mM fucose	221	233	GPGSKPFTVPILT	1312.74		28800	5.34
100 mM fucose	223	232	GSKPFTVPIL	1057.62		28800	3.87
100 mM fucose	223	233	GSKPFTVPILT	1158.66		28800	4.3
100 mM fucose	233	249	TVEEMTNSRFPIPLEKL	2003.04		28800	1.69
100 mM fucose	233	256	TVEEMTNSRFPIPLEKLFTGPSGA	2620.32		28800	3.76
100 mM fucose	234	249	VEEMTNSRFPIPLEKL	1901.99		28800	1.12
100 mM fucose	234	257	VEEMTNSRFPIPLEKLFTGPSGAF	2666.34		28800	4.21
100 mM fucose	236	249	EMTNSRFPIPLEKL	1673.88		28800	0.74
100 mM fucose	237	249	MTNSRFPIPLEKL	1544.84		28800	0.78
100 mM fucose	257	266	FVVQPQNGRC	1146.56		28800	1.32
100 mM fucose	257	272	FVVQPQNGRCTTDGVL	1732.86		28800	2.32
100 mM fucose	258	272	VVQPQNGRCTTDGVL	1585.79		28800	1.75
100 mM fucose	273	303	LGTTQLSPVNICTFRGDVTHIAGSRNYTMNL	3378.68		28800	6.78
100 mM fucose	283	298	ICTFRGDVTHIAGSRN	1745.86		28800	6.03
100 mM fucose	283	303	ICTFRGDVTHIAGSRNYTMNL	2368.14		28800	7.39
100 mM fucose	286	298	FRGDVTHIAGSRN	1428.72		28800	5.28
100 mM fucose	286	303	FRGDVTHIAGSRNYTMNL	2051		28800	6.18
100 mM fucose	287	303	RGDVTHIAGSRNYTMNL	1903.93		28800	6.07
100 mM fucose	304	326	ASLNWNNYDPTEEIPAPLGTPDF	2560.18		28800	8.36
100 mM fucose	307	326	NWNNYDPTEEIPAPLGTPDF	2289.02		28800	5.98
100 mM fucose	327	333	VGKIQGL	713.444		28800	0.71
100 mM fucose	327	334	VGKIQGLL	826.528		28800	0.67
100 mM fucose	327	335	VGKIQGLLT	927.575		28800	0.72
100 mM fucose	327	364	VGKIQGLLTQTTKGDGSTRGHKATVYTGSAPFTPKLGS	3859.06		28800	10.61
100 mM fucose	334	367	LTQTTKGDGSTRGHKATVYTGSAPFTPKLGSVQF	3537.82		28800	9.56
100 mM fucose	335	366	TQTTKGDGSTRGHKATVYTGSAPFTPKLGSVQ	3277.67		28800	10.9
100 mM fucose	335	367	TQTTKGDGSTRGHKATVYTGSAPFTPKLGSVQF	3424.74		28800	9.3
100 mM fucose	368	379	STDTENDFETHQ	1422.55		28800	5.94
100 mM fucose	375	402	FETHQNTKFTPVGVIQDGSTTHRNEPQQ	3195.53		28800	7.45
100 mM fucose	375	405	FETHQNTKFTPVGVIQDGSTTHRNEPQQWVL	3593.77		28800	9.05
100 mM fucose	376	402	ETHQNTKFTPVGVIQDGSTTHRNEPQQ	3048.46		28800	6.9
100 mM fucose	376	405	ETHQNTKFTPVGVIQDGSTTHRNEPQQWVL	3446.7		28800	8.64
100 mM fucose	384	402	TPVGVIQDGSTTHRNEPQQ	2063		28800	6.52
100 mM fucose	403	423	WVLPSYSGRNVHNVHLAPAVA	2286.2		28800	8.11
100 mM fucose	403	430	WVLPSYSGRNVHNVHLAPAVAPTFPGEQ	3042.55		28800	10.66
100 mM fucose	403	431	WVLPSYSGRNVHNVHLAPAVAPTFPGEQL	3155.63		28800	10.77
100 mM fucose	403	432	WVLPSYSGRNVHNVHLAPAVAPTFPGEQLL	3268.71		28800	11.1
100 mM fucose	403	433	WVLPSYSGRNVHNVHLAPAVAPTFPGEQLLF	3415.78		28800	11.71
100 mM fucose	406	423	PSYSGRNVHNVHLAPAVA	1887.97		28800	7.63
100 mM fucose	406	432	PSYSGRNVHNVHLAPAVAPTFPGEQLL	2870.48		28800	10.43
100 mM fucose	406	433	PSYSGRNVHNVHLAPAVAPTFPGEQLLF	3017.55		28800	10.64
100 mM fucose	409	423	SGRNVHNVHLAPAVA	1540.82		28800	5.03
100 mM fucose	424	432	PTFPGEQLL	1000.52		28800	2.56
100 mM fucose	432	447	LFFRSTMPGCSGYPNM	1806.79		28800	3.67
100 mM fucose	432	449	LFFRSTMPGCSGYPNMDL	2034.9		28800	4.12
100 mM fucose	433	447	FFRSTMPGCSGYPNM	1693.71		28800	3.48
100 mM fucose	433	449	FFRSTMPGCSGYPNMDL	1921.82		28800	4.22
100 mM fucose	434	449	FRSTMPGCSGYPNMDL	1774.75		28800	4.27
100 mM fucose	435	449	RSTMPGCSGYPNMDL	1627.68		28800	3.89
100 mM fucose	450	453	DCLL	462.215		28800	-0.14
100 mM fucose	450	461	DCLLPQEWVQHF	1513.7		28800	0.24
100 mM fucose	457	461	WVQHF	715.344		28800	0.01
100 mM fucose	457	470	WVQHFYQEAAPAQS	1660.76		28800	3.41
100 mM fucose	457	471	WVQHFYQEAAPAQSD	1775.79		28800	4.24
100 mM fucose	475	487	LRFVNPDTGRVLF	1532.85		28800	4.16
100 mM fucose	475	488	LRFVNPDTGRVLFE	1661.89		28800	4.44
100 mM fucose	476	487	RFVNPDTGRVLF	1419.76		28800	4
100 mM fucose	487	514	FECKLHKSGYVTVAHTGQHDLVIPPNGY	3109.54		28800	5.31
100 mM fucose	488	498	ECKLHKSGYVT	1263.63		28800	0.6
100 mM fucose	488	506	ECKLHKSGYVTVAHTGQHD	2109.01		28800	2.89
100 mM fucose	488	514	ECKLHKSGYVTVAHTGQHDLVIPPNGY	2962.48		28800	5.68
100 mM fucose	488	515	ECKLHKSGYVTVAHTGQHDLVIPPNGYF	3109.54		28800	5.31
100 mM fucose	488	517	ECKLHKSGYVTVAHTGQHDLVIPPNGYFRF	3412.71		28800	6.53
100 mM fucose	489	506	CKLHKSGYVTVAHTGQHD	1979.96		28800	3.21
100 mM fucose	492	513	HKSGYVTVAHTGQHDLVIPPNG	2326.18		28800	5.61
100 mM fucose	492	514	HKSGYVTVAHTGQHDLVIPPNGY	2489.25		28800	5.49
100 mM fucose	507	515	LVIPPNGYF	1018.55		28800	1.94
100 mM fucose	515	520	FRFDSW	856.387		28800	2.27
100 mM fucose	515	524	FRFDSWVNQF	1344.63		28800	4.5
100 mM fucose	516	524	RFDSWVNQF	1197.56		28800	3.65
100 mM fucose	524	530	FYTLAPM	841.404		28800	2.73
100 mM galactose	221	232	GPGSKPFTVPIL	1211.69		15	2.48
100 mM galactose	221	233	GPGSKPFTVPILT	1312.74		15	2.52
100 mM galactose	223	232	GSKPFTVPIL	1057.62		15	1.4
100 mM galactose	223	233	GSKPFTVPILT	1158.66		15	1.79
100 mM galactose	233	249	TVEEMTNSRFPIPLEKL	2003.04		15	0.65
100 mM galactose	233	256	TVEEMTNSRFPIPLEKLFTGPSGA	2620.32		15	1.81
100 mM galactose	234	249	VEEMTNSRFPIPLEKL	1901.99		15	0.57
100 mM galactose	234	257	VEEMTNSRFPIPLEKLFTGPSGAF	2666.34		15	2.22
100 mM galactose	236	249	EMTNSRFPIPLEKL	1673.88		15	0.41
100 mM galactose	237	249	MTNSRFPIPLEKL	1544.84		15	0.39
100 mM galactose	257	266	FVVQPQNGRC	1146.56		15	0.57
100 mM galactose	257	272	FVVQPQNGRCTTDGVL	1732.86		15	0.81
100 mM galactose	258	272	VVQPQNGRCTTDGVL	1585.79		15	0.92
100 mM galactose	273	303	LGTTQLSPVNICTFRGDVTHIAGSRNYTMNL	3378.68		15	3.36
100 mM galactose	283	298	ICTFRGDVTHIAGSRN	1745.86		15	4
100 mM galactose	283	303	ICTFRGDVTHIAGSRNYTMNL	2368.14		15	3.76
100 mM galactose	286	298	FRGDVTHIAGSRN	1428.72		15	4.02
100 mM galactose	286	303	FRGDVTHIAGSRNYTMNL	2051		15	3.83
100 mM galactose	287	303	RGDVTHIAGSRNYTMNL	1903.93		15	3.74
100 mM galactose	304	326	ASLNWNNYDPTEEIPAPLGTPDF	2560.18		15	5.81
100 mM galactose	307	326	NWNNYDPTEEIPAPLGTPDF	2289.02		15	4.04
100 mM galactose	327	333	VGKIQGL	713.444		15	0.34
100 mM galactose	327	334	VGKIQGLL	826.528		15	0.36
100 mM galactose	327	335	VGKIQGLLT	927.575		15	0.43
100 mM galactose	327	364	VGKIQGLLTQTTKGDGSTRGHKATVYTGSAPFTPKLGS	3859.06		15	4.75
100 mM galactose	334	367	LTQTTKGDGSTRGHKATVYTGSAPFTPKLGSVQF	3537.82		15	4.71
100 mM galactose	335	366	TQTTKGDGSTRGHKATVYTGSAPFTPKLGSVQ	3277.67		15	4.85
100 mM galactose	335	367	TQTTKGDGSTRGHKATVYTGSAPFTPKLGSVQF	3424.74		15	4.86
100 mM galactose	368	379	STDTENDFETHQ	1422.55		15	4.32
100 mM galactose	375	402	FETHQNTKFTPVGVIQDGSTTHRNEPQQ	3195.53		15	5.68
100 mM galactose	375	405	FETHQNTKFTPVGVIQDGSTTHRNEPQQWVL	3593.77		15	5.35
100 mM galactose	376	402	ETHQNTKFTPVGVIQDGSTTHRNEPQQ	3048.46		15	5.21
100 mM galactose	376	405	ETHQNTKFTPVGVIQDGSTTHRNEPQQWVL	3446.7		15	4.97
100 mM galactose	384	402	TPVGVIQDGSTTHRNEPQQ	2063		15	4.7
100 mM galactose	403	423	WVLPSYSGRNVHNVHLAPAVA	2286.2		15	3.66
100 mM galactose	403	430	WVLPSYSGRNVHNVHLAPAVAPTFPGEQ	3042.55		15	5.77
100 mM galactose	403	431	WVLPSYSGRNVHNVHLAPAVAPTFPGEQL	3155.63		15	5.73
100 mM galactose	403	432	WVLPSYSGRNVHNVHLAPAVAPTFPGEQLL	3268.71		15	5.82
100 mM galactose	403	433	WVLPSYSGRNVHNVHLAPAVAPTFPGEQLLF	3415.78		15	5.58
100 mM galactose	406	423	PSYSGRNVHNVHLAPAVA	1887.97		15	3.74
100 mM galactose	406	432	PSYSGRNVHNVHLAPAVAPTFPGEQLL	2870.48		15	5.88
100 mM galactose	406	433	PSYSGRNVHNVHLAPAVAPTFPGEQLLF	3017.55		15	5.79
100 mM galactose	409	423	SGRNVHNVHLAPAVA	1540.82		15	2.82
100 mM galactose	424	432	PTFPGEQLL	1000.52		15	1.76
100 mM galactose	432	447	LFFRSTMPGCSGYPNM	1806.79		15	1.23
100 mM galactose	432	449	LFFRSTMPGCSGYPNMDL	2034.9		15	1.19
100 mM galactose	433	447	FFRSTMPGCSGYPNM	1693.71		15	1.15
100 mM galactose	433	449	FFRSTMPGCSGYPNMDL	1921.82		15	1.33
100 mM galactose	434	449	FRSTMPGCSGYPNMDL	1774.75		15	1.3
100 mM galactose	435	449	RSTMPGCSGYPNMDL	1627.68		15	1
100 mM galactose	450	453	DCLL	462.215		15	-0.16
100 mM galactose	450	461	DCLLPQEWVQHF	1513.7		15	0.11
100 mM galactose	457	461	WVQHF	715.344		15	0.06
100 mM galactose	457	470	WVQHFYQEAAPAQS	1660.76		15	1.39
100 mM galactose	457	471	WVQHFYQEAAPAQSD	1775.79		15	2.31
100 mM galactose	475	487	LRFVNPDTGRVLF	1532.85		15	2.56
100 mM galactose	475	488	LRFVNPDTGRVLFE	1661.89		15	2.56
100 mM galactose	476	487	RFVNPDTGRVLF	1419.76		15	2.47
100 mM galactose	487	514	FECKLHKSGYVTVAHTGQHDLVIPPNGY	3109.54		15	3.4
100 mM galactose	488	498	ECKLHKSGYVT	1263.63		15	0.54
100 mM galactose	488	506	ECKLHKSGYVTVAHTGQHD	2109.01		15	2.48
100 mM galactose	488	514	ECKLHKSGYVTVAHTGQHDLVIPPNGY	2962.48		15	3.55
100 mM galactose	488	515	ECKLHKSGYVTVAHTGQHDLVIPPNGYF	3109.54		15	3.4
100 mM galactose	488	517	ECKLHKSGYVTVAHTGQHDLVIPPNGYFRF	3412.71		15	3.87
100 mM galactose	489	506	CKLHKSGYVTVAHTGQHD	1979.96		15	2.47
100 mM galactose	492	513	HKSGYVTVAHTGQHDLVIPPNG	2326.18		15	3.53
100 mM galactose	492	514	HKSGYVTVAHTGQHDLVIPPNGY	2489.25		15	3.38
100 mM galactose	507	515	LVIPPNGYF	1018.55		15	0.84
100 mM galactose	515	520	FRFDSW	856.387		15	1.19
100 mM galactose	515	524	FRFDSWVNQF	1344.63		15	3.34
100 mM galactose	516	524	RFDSWVNQF	1197.56		15	2.96
100 mM galactose	524	530	FYTLAPM	841.404		15	0.94
100 mM galactose	221	232	GPGSKPFTVPIL	1211.69		60	2.6
100 mM galactose	221	233	GPGSKPFTVPILT	1312.74		60	2.65
100 mM galactose	223	232	GSKPFTVPIL	1057.62		60	1.73
100 mM galactose	223	233	GSKPFTVPILT	1158.66		60	1.85
100 mM galactose	233	249	TVEEMTNSRFPIPLEKL	2003.04		60	0.7
100 mM galactose	233	256	TVEEMTNSRFPIPLEKLFTGPSGA	2620.32		60	1.67
100 mM galactose	234	249	VEEMTNSRFPIPLEKL	1901.99		60	0.58
100 mM galactose	234	257	VEEMTNSRFPIPLEKLFTGPSGAF	2666.34		60	2.34
100 mM galactose	236	249	EMTNSRFPIPLEKL	1673.88		60	0.43
100 mM galactose	237	249	MTNSRFPIPLEKL	1544.84		60	0.42
100 mM galactose	257	266	FVVQPQNGRC	1146.56		60	0.67
100 mM galactose	257	272	FVVQPQNGRCTTDGVL	1732.86		60	0.95
100 mM galactose	258	272	VVQPQNGRCTTDGVL	1585.79		60	0.99
100 mM galactose	273	303	LGTTQLSPVNICTFRGDVTHIAGSRNYTMNL	3378.68		60	3.74
100 mM galactose	283	298	ICTFRGDVTHIAGSRN	1745.86		60	4.35
100 mM galactose	283	303	ICTFRGDVTHIAGSRNYTMNL	2368.14		60	3.7
100 mM galactose	286	298	FRGDVTHIAGSRN	1428.72		60	4.26
100 mM galactose	286	303	FRGDVTHIAGSRNYTMNL	2051		60	4.08
100 mM galactose	287	303	RGDVTHIAGSRNYTMNL	1903.93		60	4.07
100 mM galactose	304	326	ASLNWNNYDPTEEIPAPLGTPDF	2560.18		60	7.31
100 mM galactose	307	326	NWNNYDPTEEIPAPLGTPDF	2289.02		60	5.16
100 mM galactose	327	333	VGKIQGL	713.444		60	0.44
100 mM galactose	327	334	VGKIQGLL	826.528		60	0.46
100 mM galactose	327	335	VGKIQGLLT	927.575		60	0.49
100 mM galactose	327	364	VGKIQGLLTQTTKGDGSTRGHKATVYTGSAPFTPKLGS	3859.06		60	6.26
100 mM galactose	334	367	LTQTTKGDGSTRGHKATVYTGSAPFTPKLGSVQF	3537.82		60	5.48
100 mM galactose	335	366	TQTTKGDGSTRGHKATVYTGSAPFTPKLGSVQ	3277.67		60	5.54
100 mM galactose	335	367	TQTTKGDGSTRGHKATVYTGSAPFTPKLGSVQF	3424.74		60	5.49
100 mM galactose	368	379	STDTENDFETHQ	1422.55		60	4.63
100 mM galactose	375	402	FETHQNTKFTPVGVIQDGSTTHRNEPQQ	3195.53		60	5.87
100 mM galactose	375	405	FETHQNTKFTPVGVIQDGSTTHRNEPQQWVL	3593.77		60	5.75
100 mM galactose	376	402	ETHQNTKFTPVGVIQDGSTTHRNEPQQ	3048.46		60	5.42
100 mM galactose	376	405	ETHQNTKFTPVGVIQDGSTTHRNEPQQWVL	3446.7		60	5.3
100 mM galactose	384	402	TPVGVIQDGSTTHRNEPQQ	2063		60	4.96
100 mM galactose	403	423	WVLPSYSGRNVHNVHLAPAVA	2286.2		60	4.45
100 mM galactose	403	430	WVLPSYSGRNVHNVHLAPAVAPTFPGEQ	3042.55		60	6.52
100 mM galactose	403	431	WVLPSYSGRNVHNVHLAPAVAPTFPGEQL	3155.63		60	6.61
100 mM galactose	403	432	WVLPSYSGRNVHNVHLAPAVAPTFPGEQLL	3268.71		60	6.66
100 mM galactose	403	433	WVLPSYSGRNVHNVHLAPAVAPTFPGEQLLF	3415.78		60	6.52
100 mM galactose	406	423	PSYSGRNVHNVHLAPAVA	1887.97		60	4.58
100 mM galactose	406	432	PSYSGRNVHNVHLAPAVAPTFPGEQLL	2870.48		60	6.67
100 mM galactose	406	433	PSYSGRNVHNVHLAPAVAPTFPGEQLLF	3017.55		60	6.64
100 mM galactose	409	423	SGRNVHNVHLAPAVA	1540.82		60	3.84
100 mM galactose	424	432	PTFPGEQLL	1000.52		60	1.76
100 mM galactose	432	447	LFFRSTMPGCSGYPNM	1806.79		60	1.81
100 mM galactose	432	449	LFFRSTMPGCSGYPNMDL	2034.9		60	1.94
100 mM galactose	433	447	FFRSTMPGCSGYPNM	1693.71		60	1.77
100 mM galactose	433	449	FFRSTMPGCSGYPNMDL	1921.82		60	2.01
100 mM galactose	434	449	FRSTMPGCSGYPNMDL	1774.75		60	1.98
100 mM galactose	435	449	RSTMPGCSGYPNMDL	1627.68		60	1.63
100 mM galactose	450	453	DCLL	462.215		60	-0.16
100 mM galactose	450	461	DCLLPQEWVQHF	1513.7		60	0.16
100 mM galactose	457	461	WVQHF	715.344		60	0.06
100 mM galactose	457	470	WVQHFYQEAAPAQS	1660.76		60	2.13
100 mM galactose	457	471	WVQHFYQEAAPAQSD	1775.79		60	2.85
100 mM galactose	475	487	LRFVNPDTGRVLF	1532.85		60	3.21
100 mM galactose	475	488	LRFVNPDTGRVLFE	1661.89		60	3.21
100 mM galactose	476	487	RFVNPDTGRVLF	1419.76		60	3.12
100 mM galactose	487	514	FECKLHKSGYVTVAHTGQHDLVIPPNGY	3109.54		60	4.07
100 mM galactose	488	498	ECKLHKSGYVT	1263.63		60	0.34
100 mM galactose	488	506	ECKLHKSGYVTVAHTGQHD	2109.01		60	2.56
100 mM galactose	488	514	ECKLHKSGYVTVAHTGQHDLVIPPNGY	2962.48		60	4.26
100 mM galactose	488	515	ECKLHKSGYVTVAHTGQHDLVIPPNGYF	3109.54		60	4.07
100 mM galactose	488	517	ECKLHKSGYVTVAHTGQHDLVIPPNGYFRF	3412.71		60	4.59
100 mM galactose	489	506	CKLHKSGYVTVAHTGQHD	1979.96		60	2.58
100 mM galactose	492	513	HKSGYVTVAHTGQHDLVIPPNG	2326.18		60	3.81
100 mM galactose	492	514	HKSGYVTVAHTGQHDLVIPPNGY	2489.25		60	4.02
100 mM galactose	507	515	LVIPPNGYF	1018.55		60	1.21
100 mM galactose	515	520	FRFDSW	856.387		60	1.52
100 mM galactose	515	524	FRFDSWVNQF	1344.63		60	3.69
100 mM galactose	516	524	RFDSWVNQF	1197.56		60	3.05
100 mM galactose	524	530	FYTLAPM	841.404		60	0.91
100 mM galactose	221	232	GPGSKPFTVPIL	1211.69		600	3.67
100 mM galactose	221	233	GPGSKPFTVPILT	1312.74		600	3.77
100 mM galactose	223	232	GSKPFTVPIL	1057.62		600	2.66
100 mM galactose	223	233	GSKPFTVPILT	1158.66		600	2.77
100 mM galactose	233	249	TVEEMTNSRFPIPLEKL	2003.04		600	0.75
100 mM galactose	233	256	TVEEMTNSRFPIPLEKLFTGPSGA	2620.32		600	1.74
100 mM galactose	234	249	VEEMTNSRFPIPLEKL	1901.99		600	0.62
100 mM galactose	234	257	VEEMTNSRFPIPLEKLFTGPSGAF	2666.34		600	2.58
100 mM galactose	236	249	EMTNSRFPIPLEKL	1673.88		600	0.39
100 mM galactose	237	249	MTNSRFPIPLEKL	1544.84		600	0.45
100 mM galactose	257	266	FVVQPQNGRC	1146.56		600	0.9
100 mM galactose	257	272	FVVQPQNGRCTTDGVL	1732.86		600	1.26
100 mM galactose	258	272	VVQPQNGRCTTDGVL	1585.79		600	1.06
100 mM galactose	273	303	LGTTQLSPVNICTFRGDVTHIAGSRNYTMNL	3378.68		600	4.76
100 mM galactose	283	298	ICTFRGDVTHIAGSRN	1745.86		600	4.94
100 mM galactose	283	303	ICTFRGDVTHIAGSRNYTMNL	2368.14		600	4.24
100 mM galactose	286	298	FRGDVTHIAGSRN	1428.72		600	4.68
100 mM galactose	286	303	FRGDVTHIAGSRNYTMNL	2051		600	4.6
100 mM galactose	287	303	RGDVTHIAGSRNYTMNL	1903.93		600	4.54
100 mM galactose	304	326	ASLNWNNYDPTEEIPAPLGTPDF	2560.18		600	8.07
100 mM galactose	307	326	NWNNYDPTEEIPAPLGTPDF	2289.02		600	5.78
100 mM galactose	327	333	VGKIQGL	713.444		600	0.65
100 mM galactose	327	334	VGKIQGLL	826.528		600	0.62
100 mM galactose	327	335	VGKIQGLLT	927.575		600	0.7
100 mM galactose	327	364	VGKIQGLLTQTTKGDGSTRGHKATVYTGSAPFTPKLGS	3859.06		600	7.8
100 mM galactose	334	367	LTQTTKGDGSTRGHKATVYTGSAPFTPKLGSVQF	3537.82		600	7.27
100 mM galactose	335	366	TQTTKGDGSTRGHKATVYTGSAPFTPKLGSVQ	3277.67		600	7.33
100 mM galactose	335	367	TQTTKGDGSTRGHKATVYTGSAPFTPKLGSVQF	3424.74		600	7.18
100 mM galactose	368	379	STDTENDFETHQ	1422.55		600	5.18
100 mM galactose	375	402	FETHQNTKFTPVGVIQDGSTTHRNEPQQ	3195.53		600	6.94
100 mM galactose	375	405	FETHQNTKFTPVGVIQDGSTTHRNEPQQWVL	3593.77		600	7.46
100 mM galactose	376	402	ETHQNTKFTPVGVIQDGSTTHRNEPQQ	3048.46		600	6.47
100 mM galactose	376	405	ETHQNTKFTPVGVIQDGSTTHRNEPQQWVL	3446.7		600	7.04
100 mM galactose	384	402	TPVGVIQDGSTTHRNEPQQ	2063		600	6.05
100 mM galactose	403	423	WVLPSYSGRNVHNVHLAPAVA	2286.2		600	6.36
100 mM galactose	403	430	WVLPSYSGRNVHNVHLAPAVAPTFPGEQ	3042.55		600	8.68
100 mM galactose	403	431	WVLPSYSGRNVHNVHLAPAVAPTFPGEQL	3155.63		600	8.44
100 mM galactose	403	432	WVLPSYSGRNVHNVHLAPAVAPTFPGEQLL	3268.71		600	8.5
100 mM galactose	403	433	WVLPSYSGRNVHNVHLAPAVAPTFPGEQLLF	3415.78		600	8.46
100 mM galactose	406	423	PSYSGRNVHNVHLAPAVA	1887.97		600	6.3
100 mM galactose	406	432	PSYSGRNVHNVHLAPAVAPTFPGEQLL	2870.48		600	8.38
100 mM galactose	406	433	PSYSGRNVHNVHLAPAVAPTFPGEQLLF	3017.55		600	8.36
100 mM galactose	409	423	SGRNVHNVHLAPAVA	1540.82		600	5.18
100 mM galactose	424	432	PTFPGEQLL	1000.52		600	1.82
100 mM galactose	432	447	LFFRSTMPGCSGYPNM	1806.79		600	2.3
100 mM galactose	432	449	LFFRSTMPGCSGYPNMDL	2034.9		600	2.47
100 mM galactose	433	447	FFRSTMPGCSGYPNM	1693.71		600	2.4
100 mM galactose	433	449	FFRSTMPGCSGYPNMDL	1921.82		600	2.69
100 mM galactose	434	449	FRSTMPGCSGYPNMDL	1774.75		600	2.65
100 mM galactose	435	449	RSTMPGCSGYPNMDL	1627.68		600	2.36
100 mM galactose	450	453	DCLL	462.215		600	-0.14
100 mM galactose	450	461	DCLLPQEWVQHF	1513.7		600	0.19
100 mM galactose	457	461	WVQHF	715.344		600	0.07
100 mM galactose	457	470	WVQHFYQEAAPAQS	1660.76		600	2.84
100 mM galactose	457	471	WVQHFYQEAAPAQSD	1775.79		600	3.43
100 mM galactose	475	487	LRFVNPDTGRVLF	1532.85		600	3.62
100 mM galactose	475	488	LRFVNPDTGRVLFE	1661.89		600	3.63
100 mM galactose	476	487	RFVNPDTGRVLF	1419.76		600	3.47
100 mM galactose	487	514	FECKLHKSGYVTVAHTGQHDLVIPPNGY	3109.54		600	4.91
100 mM galactose	488	498	ECKLHKSGYVT	1263.63		600	0.65
100 mM galactose	488	506	ECKLHKSGYVTVAHTGQHD	2109.01		600	2.71
100 mM galactose	488	514	ECKLHKSGYVTVAHTGQHDLVIPPNGY	2962.48		600	5.23
100 mM galactose	488	515	ECKLHKSGYVTVAHTGQHDLVIPPNGYF	3109.54		600	4.91
100 mM galactose	488	517	ECKLHKSGYVTVAHTGQHDLVIPPNGYFRF	3412.71		600	5.77
100 mM galactose	489	506	CKLHKSGYVTVAHTGQHD	1979.96		600	2.71
100 mM galactose	492	513	HKSGYVTVAHTGQHDLVIPPNG	2326.18		600	4.84
100 mM galactose	492	514	HKSGYVTVAHTGQHDLVIPPNGY	2489.25		600	4.91
100 mM galactose	507	515	LVIPPNGYF	1018.55		600	1.69
100 mM galactose	515	520	FRFDSW	856.387		600	1.61
100 mM galactose	515	524	FRFDSWVNQF	1344.63		600	3.75
100 mM galactose	516	524	RFDSWVNQF	1197.56		600	3.09
100 mM galactose	524	530	FYTLAPM	841.404		600	1.4
100 mM galactose	221	232	GPGSKPFTVPIL	1211.69		3600	4.58
100 mM galactose	221	233	GPGSKPFTVPILT	1312.74		3600	4.82
100 mM galactose	223	232	GSKPFTVPIL	1057.62		3600	3.6
100 mM galactose	223	233	GSKPFTVPILT	1158.66		3600	3.95
100 mM galactose	233	249	TVEEMTNSRFPIPLEKL	2003.04		3600	0.98
100 mM galactose	233	256	TVEEMTNSRFPIPLEKLFTGPSGA	2620.32		3600	2.16
100 mM galactose	234	249	VEEMTNSRFPIPLEKL	1901.99		3600	0.75
100 mM galactose	234	257	VEEMTNSRFPIPLEKLFTGPSGAF	2666.34		3600	2.94
100 mM galactose	236	249	EMTNSRFPIPLEKL	1673.88		3600	0.57
100 mM galactose	237	249	MTNSRFPIPLEKL	1544.84		3600	0.54
100 mM galactose	257	266	FVVQPQNGRC	1146.56		3600	1.38
100 mM galactose	257	272	FVVQPQNGRCTTDGVL	1732.86		3600	1.9
100 mM galactose	258	272	VVQPQNGRCTTDGVL	1585.79		3600	1.33
100 mM galactose	273	303	LGTTQLSPVNICTFRGDVTHIAGSRNYTMNL	3378.68		3600	5.82
100 mM galactose	283	298	ICTFRGDVTHIAGSRN	1745.86		3600	5.25
100 mM galactose	283	303	ICTFRGDVTHIAGSRNYTMNL	2368.14		3600	4.97
100 mM galactose	286	298	FRGDVTHIAGSRN	1428.72		3600	4.83
100 mM galactose	286	303	FRGDVTHIAGSRNYTMNL	2051		3600	5.04
100 mM galactose	287	303	RGDVTHIAGSRNYTMNL	1903.93		3600	4.96
100 mM galactose	304	326	ASLNWNNYDPTEEIPAPLGTPDF	2560.18		3600	8.38
100 mM galactose	307	326	NWNNYDPTEEIPAPLGTPDF	2289.02		3600	6.08
100 mM galactose	327	333	VGKIQGL	713.444		3600	0.82
100 mM galactose	327	334	VGKIQGLL	826.528		3600	0.78
100 mM galactose	327	335	VGKIQGLLT	927.575		3600	0.83
100 mM galactose	327	364	VGKIQGLLTQTTKGDGSTRGHKATVYTGSAPFTPKLGS	3859.06		3600	8.63
100 mM galactose	334	367	LTQTTKGDGSTRGHKATVYTGSAPFTPKLGSVQF	3537.82		3600	8.41
100 mM galactose	335	366	TQTTKGDGSTRGHKATVYTGSAPFTPKLGSVQ	3277.67		3600	8.51
100 mM galactose	335	367	TQTTKGDGSTRGHKATVYTGSAPFTPKLGSVQF	3424.74		3600	8.33
100 mM galactose	368	379	STDTENDFETHQ	1422.55		3600	5.89
100 mM galactose	375	402	FETHQNTKFTPVGVIQDGSTTHRNEPQQ	3195.53		3600	7.33
100 mM galactose	375	405	FETHQNTKFTPVGVIQDGSTTHRNEPQQWVL	3593.77		3600	8.34
100 mM galactose	376	402	ETHQNTKFTPVGVIQDGSTTHRNEPQQ	3048.46		3600	6.93
100 mM galactose	376	405	ETHQNTKFTPVGVIQDGSTTHRNEPQQWVL	3446.7		3600	7.92
100 mM galactose	384	402	TPVGVIQDGSTTHRNEPQQ	2063		3600	6.38
100 mM galactose	403	423	WVLPSYSGRNVHNVHLAPAVA	2286.2		3600	7.53
100 mM galactose	403	430	WVLPSYSGRNVHNVHLAPAVAPTFPGEQ	3042.55		3600	9.66
100 mM galactose	403	431	WVLPSYSGRNVHNVHLAPAVAPTFPGEQL	3155.63		3600	9.93
100 mM galactose	403	432	WVLPSYSGRNVHNVHLAPAVAPTFPGEQLL	3268.71		3600	9.81
100 mM galactose	403	433	WVLPSYSGRNVHNVHLAPAVAPTFPGEQLLF	3415.78		3600	9.8
100 mM galactose	406	423	PSYSGRNVHNVHLAPAVA	1887.97		3600	6.93
100 mM galactose	406	432	PSYSGRNVHNVHLAPAVAPTFPGEQLL	2870.48		3600	9.08
100 mM galactose	406	433	PSYSGRNVHNVHLAPAVAPTFPGEQLLF	3017.55		3600	9.16
100 mM galactose	409	423	SGRNVHNVHLAPAVA	1540.82		3600	5.2
100 mM galactose	424	432	PTFPGEQLL	1000.52		3600	1.96
100 mM galactose	432	447	LFFRSTMPGCSGYPNM	1806.79		3600	3.31
100 mM galactose	432	449	LFFRSTMPGCSGYPNMDL	2034.9		3600	3.64
100 mM galactose	433	447	FFRSTMPGCSGYPNM	1693.71		3600	3.28
100 mM galactose	433	449	FFRSTMPGCSGYPNMDL	1921.82		3600	3.74
100 mM galactose	434	449	FRSTMPGCSGYPNMDL	1774.75		3600	3.75
100 mM galactose	435	449	RSTMPGCSGYPNMDL	1627.68		3600	3.39
100 mM galactose	450	453	DCLL	462.215		3600	-0.13
100 mM galactose	450	461	DCLLPQEWVQHF	1513.7		3600	0.31
100 mM galactose	457	461	WVQHF	715.344		3600	0.09
100 mM galactose	457	470	WVQHFYQEAAPAQS	1660.76		3600	3.54
100 mM galactose	457	471	WVQHFYQEAAPAQSD	1775.79		3600	3.73
100 mM galactose	475	487	LRFVNPDTGRVLF	1532.85		3600	3.82
100 mM galactose	475	488	LRFVNPDTGRVLFE	1661.89		3600	3.87
100 mM galactose	476	487	RFVNPDTGRVLF	1419.76		3600	3.68
100 mM galactose	487	514	FECKLHKSGYVTVAHTGQHDLVIPPNGY	3109.54		3600	4.89
100 mM galactose	488	498	ECKLHKSGYVT	1263.63		3600	0.61
100 mM galactose	488	506	ECKLHKSGYVTVAHTGQHD	2109.01		3600	2.69
100 mM galactose	488	514	ECKLHKSGYVTVAHTGQHDLVIPPNGY	2962.48		3600	5.21
100 mM galactose	488	515	ECKLHKSGYVTVAHTGQHDLVIPPNGYF	3109.54		3600	4.89
100 mM galactose	488	517	ECKLHKSGYVTVAHTGQHDLVIPPNGYFRF	3412.71		3600	5.51
100 mM galactose	489	506	CKLHKSGYVTVAHTGQHD	1979.96		3600	2.71
100 mM galactose	492	513	HKSGYVTVAHTGQHDLVIPPNG	2326.18		3600	4.75
100 mM galactose	492	514	HKSGYVTVAHTGQHDLVIPPNGY	2489.25		3600	4.86
100 mM galactose	507	515	LVIPPNGYF	1018.55		3600	1.71
100 mM galactose	515	520	FRFDSW	856.387		3600	1.79
100 mM galactose	515	524	FRFDSWVNQF	1344.63		3600	3.89
100 mM galactose	516	524	RFDSWVNQF	1197.56		3600	3.2
100 mM galactose	524	530	FYTLAPM	841.404		3600	2.51
100 mM galactose	221	232	GPGSKPFTVPIL	1211.69		28800	4.71
100 mM galactose	221	233	GPGSKPFTVPILT	1312.74		28800	5.36
100 mM galactose	223	232	GSKPFTVPIL	1057.62		28800	3.8
100 mM galactose	223	233	GSKPFTVPILT	1158.66		28800	4.42
100 mM galactose	233	249	TVEEMTNSRFPIPLEKL	2003.04		28800	1.8
100 mM galactose	233	256	TVEEMTNSRFPIPLEKLFTGPSGA	2620.32		28800	3.88
100 mM galactose	234	249	VEEMTNSRFPIPLEKL	1901.99		28800	1.19
100 mM galactose	234	257	VEEMTNSRFPIPLEKLFTGPSGAF	2666.34		28800	4.36
100 mM galactose	236	249	EMTNSRFPIPLEKL	1673.88		28800	0.86
100 mM galactose	237	249	MTNSRFPIPLEKL	1544.84		28800	0.84
100 mM galactose	257	266	FVVQPQNGRC	1146.56		28800	1.45
100 mM galactose	257	272	FVVQPQNGRCTTDGVL	1732.86		28800	2.43
100 mM galactose	258	272	VVQPQNGRCTTDGVL	1585.79		28800	1.8
100 mM galactose	273	303	LGTTQLSPVNICTFRGDVTHIAGSRNYTMNL	3378.68		28800	7.87
100 mM galactose	283	298	ICTFRGDVTHIAGSRN	1745.86		28800	6.26
100 mM galactose	283	303	ICTFRGDVTHIAGSRNYTMNL	2368.14		28800	6.93
100 mM galactose	286	298	FRGDVTHIAGSRN	1428.72		28800	5.59
100 mM galactose	286	303	FRGDVTHIAGSRNYTMNL	2051		28800	6.74
100 mM galactose	287	303	RGDVTHIAGSRNYTMNL	1903.93		28800	6.64
100 mM galactose	304	326	ASLNWNNYDPTEEIPAPLGTPDF	2560.18		28800	8.61
100 mM galactose	307	326	NWNNYDPTEEIPAPLGTPDF	2289.02		28800	6.26
100 mM galactose	327	333	VGKIQGL	713.444		28800	0.77
100 mM galactose	327	334	VGKIQGLL	826.528		28800	0.75
100 mM galactose	327	335	VGKIQGLLT	927.575		28800	0.77
100 mM galactose	327	364	VGKIQGLLTQTTKGDGSTRGHKATVYTGSAPFTPKLGS	3859.06		28800	10.91
100 mM galactose	334	367	LTQTTKGDGSTRGHKATVYTGSAPFTPKLGSVQF	3537.82		28800	10.29
100 mM galactose	335	366	TQTTKGDGSTRGHKATVYTGSAPFTPKLGSVQ	3277.67		28800	10.65
100 mM galactose	335	367	TQTTKGDGSTRGHKATVYTGSAPFTPKLGSVQF	3424.74		28800	10.01
100 mM galactose	368	379	STDTENDFETHQ	1422.55		28800	5.95
100 mM galactose	375	402	FETHQNTKFTPVGVIQDGSTTHRNEPQQ	3195.53		28800	7.73
100 mM galactose	375	405	FETHQNTKFTPVGVIQDGSTTHRNEPQQWVL	3593.77		28800	8.96
100 mM galactose	376	402	ETHQNTKFTPVGVIQDGSTTHRNEPQQ	3048.46		28800	7.22
100 mM galactose	376	405	ETHQNTKFTPVGVIQDGSTTHRNEPQQWVL	3446.7		28800	8.52
100 mM galactose	384	402	TPVGVIQDGSTTHRNEPQQ	2063		28800	6.52
100 mM galactose	403	423	WVLPSYSGRNVHNVHLAPAVA	2286.2		28800	8.42
100 mM galactose	403	430	WVLPSYSGRNVHNVHLAPAVAPTFPGEQ	3042.55		28800	11.43
100 mM galactose	403	431	WVLPSYSGRNVHNVHLAPAVAPTFPGEQL	3155.63		28800	11.3
100 mM galactose	403	432	WVLPSYSGRNVHNVHLAPAVAPTFPGEQLL	3268.71		28800	11.43
100 mM galactose	403	433	WVLPSYSGRNVHNVHLAPAVAPTFPGEQLLF	3415.78		28800	11.63
100 mM galactose	406	423	PSYSGRNVHNVHLAPAVA	1887.97		28800	7.44
100 mM galactose	406	432	PSYSGRNVHNVHLAPAVAPTFPGEQLL	2870.48		28800	10.25
100 mM galactose	406	433	PSYSGRNVHNVHLAPAVAPTFPGEQLLF	3017.55		28800	10.33
100 mM galactose	409	423	SGRNVHNVHLAPAVA	1540.82		28800	5.42
100 mM galactose	424	432	PTFPGEQLL	1000.52		28800	2.67
100 mM galactose	432	447	LFFRSTMPGCSGYPNM	1806.79		28800	4.14
100 mM galactose	432	449	LFFRSTMPGCSGYPNMDL	2034.9		28800	4.69
100 mM galactose	433	447	FFRSTMPGCSGYPNM	1693.71		28800	4.09
100 mM galactose	433	449	FFRSTMPGCSGYPNMDL	1921.82		28800	4.78
100 mM galactose	434	449	FRSTMPGCSGYPNMDL	1774.75		28800	4.81
100 mM galactose	435	449	RSTMPGCSGYPNMDL	1627.68		28800	4.53
100 mM galactose	450	453	DCLL	462.215		28800	-0.16
100 mM galactose	450	461	DCLLPQEWVQHF	1513.7		28800	0.2
100 mM galactose	457	461	WVQHF	715.344		28800	0.05
100 mM galactose	457	470	WVQHFYQEAAPAQS	1660.76		28800	3.78
100 mM galactose	457	471	WVQHFYQEAAPAQSD	1775.79		28800	4.26
100 mM galactose	475	487	LRFVNPDTGRVLF	1532.85		28800	4.2
100 mM galactose	475	488	LRFVNPDTGRVLFE	1661.89		28800	4.48
100 mM galactose	476	487	RFVNPDTGRVLF	1419.76		28800	4.08
100 mM galactose	487	514	FECKLHKSGYVTVAHTGQHDLVIPPNGY	3109.54		28800	5.56
100 mM galactose	488	498	ECKLHKSGYVT	1263.63		28800	0.75
100 mM galactose	488	506	ECKLHKSGYVTVAHTGQHD	2109.01		28800	3.05
100 mM galactose	488	514	ECKLHKSGYVTVAHTGQHDLVIPPNGY	2962.48		28800	5.71
100 mM galactose	488	515	ECKLHKSGYVTVAHTGQHDLVIPPNGYF	3109.54		28800	5.56
100 mM galactose	488	517	ECKLHKSGYVTVAHTGQHDLVIPPNGYFRF	3412.71		28800	6.22
100 mM galactose	489	506	CKLHKSGYVTVAHTGQHD	1979.96		28800	2.99
100 mM galactose	492	513	HKSGYVTVAHTGQHDLVIPPNG	2326.18		28800	5.48
100 mM galactose	492	514	HKSGYVTVAHTGQHDLVIPPNGY	2489.25		28800	5.38
100 mM galactose	507	515	LVIPPNGYF	1018.55		28800	2.01
100 mM galactose	515	520	FRFDSW	856.387		28800	2.28
100 mM galactose	515	524	FRFDSWVNQF	1344.63		28800	4.44
100 mM galactose	516	524	RFDSWVNQF	1197.56		28800	3.65
100 mM galactose	524	530	FYTLAPM	841.404		28800	2.69
10mM HBGA B	221	232	GPGSKPFTVPIL	1211.69		15	2.41
10mM HBGA B	221	233	GPGSKPFTVPILT	1312.74		15	2.46
10mM HBGA B	223	232	GSKPFTVPIL	1057.62		15	1.54
10mM HBGA B	223	233	GSKPFTVPILT	1158.66		15	1.52
10mM HBGA B	233	249	TVEEMTNSRFPIPLEKL	2003.04		15	0.59
10mM HBGA B	233	256	TVEEMTNSRFPIPLEKLFTGPSGA	2620.32		15	1.91
10mM HBGA B	234	249	VEEMTNSRFPIPLEKL	1901.99		15	0.52
10mM HBGA B	234	257	VEEMTNSRFPIPLEKLFTGPSGAF	2666.34		15	2.15
10mM HBGA B	236	249	EMTNSRFPIPLEKL	1673.88		15	0.33
10mM HBGA B	237	249	MTNSRFPIPLEKL	1544.84		15	0.3
10mM HBGA B	257	266	FVVQPQNGRC	1146.56		15	0.5
10mM HBGA B	257	272	FVVQPQNGRCTTDGVL	1732.86		15	0.77
10mM HBGA B	258	272	VVQPQNGRCTTDGVL	1585.79		15	0.83
10mM HBGA B	273	303	LGTTQLSPVNICTFRGDVTHIAGSRNYTMNL	3378.68		15	2.97
10mM HBGA B	283	298	ICTFRGDVTHIAGSRN	1745.86		15	3.64
10mM HBGA B	283	303	ICTFRGDVTHIAGSRNYTMNL	2368.14		15	3.14
10mM HBGA B	286	298	FRGDVTHIAGSRN	1428.72		15	3.63
10mM HBGA B	286	303	FRGDVTHIAGSRNYTMNL	2051		15	3.43
10mM HBGA B	287	303	RGDVTHIAGSRNYTMNL	1903.93		15	3.39
10mM HBGA B	304	326	ASLNWNNYDPTEEIPAPLGTPDF	2560.18		15	5.43
10mM HBGA B	307	326	NWNNYDPTEEIPAPLGTPDF	2289.02		15	3.74
10mM HBGA B	327	333	VGKIQGL	713.444		15	0.35
10mM HBGA B	327	334	VGKIQGLL	826.528		15	0.35
10mM HBGA B	327	335	VGKIQGLLT	927.575		15	0.37
10mM HBGA B	327	364	VGKIQGLLTQTTKGDGSTRGHKATVYTGSAPFTPKLGS	3859.06		15	4.53
10mM HBGA B	334	367	LTQTTKGDGSTRGHKATVYTGSAPFTPKLGSVQF	3537.82		15	4.46
10mM HBGA B	335	366	TQTTKGDGSTRGHKATVYTGSAPFTPKLGSVQ	3277.67		15	4.48
10mM HBGA B	335	367	TQTTKGDGSTRGHKATVYTGSAPFTPKLGSVQF	3424.74		15	4.48
10mM HBGA B	368	379	STDTENDFETHQ	1422.55		15	3.69
10mM HBGA B	375	402	FETHQNTKFTPVGVIQDGSTTHRNEPQQ	3195.53		15	5.43
10mM HBGA B	375	405	FETHQNTKFTPVGVIQDGSTTHRNEPQQWVL	3593.77		15	5.15
10mM HBGA B	376	402	ETHQNTKFTPVGVIQDGSTTHRNEPQQ	3048.46		15	4.98
10mM HBGA B	376	405	ETHQNTKFTPVGVIQDGSTTHRNEPQQWVL	3446.7		15	4.78
10mM HBGA B	384	402	TPVGVIQDGSTTHRNEPQQ	2063		15	4.43
10mM HBGA B	403	423	WVLPSYSGRNVHNVHLAPAVA	2286.2		15	3.32
10mM HBGA B	403	430	WVLPSYSGRNVHNVHLAPAVAPTFPGEQ	3042.55		15	5.47
10mM HBGA B	403	431	WVLPSYSGRNVHNVHLAPAVAPTFPGEQL	3155.63		15	5.46
10mM HBGA B	403	432	WVLPSYSGRNVHNVHLAPAVAPTFPGEQLL	3268.71		15	5.51
10mM HBGA B	403	433	WVLPSYSGRNVHNVHLAPAVAPTFPGEQLLF	3415.78		15	5.38
10mM HBGA B	406	423	PSYSGRNVHNVHLAPAVA	1887.97		15	3.53
10mM HBGA B	406	432	PSYSGRNVHNVHLAPAVAPTFPGEQLL	2870.48		15	5.66
10mM HBGA B	406	433	PSYSGRNVHNVHLAPAVAPTFPGEQLLF	3017.55		15	5.6
10mM HBGA B	409	423	SGRNVHNVHLAPAVA	1540.82		15	2.8
10mM HBGA B	424	432	PTFPGEQLL	1000.52		15	1.71
10mM HBGA B	432	447	LFFRSTMPGCSGYPNM	1806.79		15	0.99
10mM HBGA B	432	449	LFFRSTMPGCSGYPNMDL	2034.9		15	1
10mM HBGA B	433	447	FFRSTMPGCSGYPNM	1693.71		15	0.86
10mM HBGA B	433	449	FFRSTMPGCSGYPNMDL	1921.82		15	1.08
10mM HBGA B	434	449	FRSTMPGCSGYPNMDL	1774.75		15	1.07
10mM HBGA B	435	449	RSTMPGCSGYPNMDL	1627.68		15	0.84
10mM HBGA B	450	453	DCLL	462.215		15	-0.17
10mM HBGA B	450	461	DCLLPQEWVQHF	1513.7		15	-0.01
10mM HBGA B	457	461	WVQHF	715.344		15	0.03
10mM HBGA B	457	470	WVQHFYQEAAPAQS	1660.76		15	1.33
10mM HBGA B	457	471	WVQHFYQEAAPAQSD	1775.79		15	2.15
10mM HBGA B	475	487	LRFVNPDTGRVLF	1532.85		15	2.37
10mM HBGA B	475	488	LRFVNPDTGRVLFE	1661.89		15	2.36
10mM HBGA B	476	487	RFVNPDTGRVLF	1419.76		15	2.24
10mM HBGA B	487	514	FECKLHKSGYVTVAHTGQHDLVIPPNGY	3109.54		15	3.26
10mM HBGA B	488	498	ECKLHKSGYVT	1263.63		15	0.53
10mM HBGA B	488	506	ECKLHKSGYVTVAHTGQHD	2109.01		15	2.28
10mM HBGA B	488	514	ECKLHKSGYVTVAHTGQHDLVIPPNGY	2962.48		15	3.39
10mM HBGA B	488	515	ECKLHKSGYVTVAHTGQHDLVIPPNGYF	3109.54		15	3.26
10mM HBGA B	488	517	ECKLHKSGYVTVAHTGQHDLVIPPNGYFRF	3412.71		15	3.31
10mM HBGA B	489	506	CKLHKSGYVTVAHTGQHD	1979.96		15	2.38
10mM HBGA B	492	513	HKSGYVTVAHTGQHDLVIPPNG	2326.18		15	3.34
10mM HBGA B	492	514	HKSGYVTVAHTGQHDLVIPPNGY	2489.25		15	3.19
10mM HBGA B	507	515	LVIPPNGYF	1018.55		15	0.75
10mM HBGA B	515	520	FRFDSW	856.387		15	1.09
10mM HBGA B	515	524	FRFDSWVNQF	1344.63		15	3.22
10mM HBGA B	516	524	RFDSWVNQF	1197.56		15	2.91
10mM HBGA B	524	530	FYTLAPM	841.404		15	0.81
10mM HBGA B	221	232	GPGSKPFTVPIL	1211.69		60	2.63
10mM HBGA B	221	233	GPGSKPFTVPILT	1312.74		60	2.68
10mM HBGA B	223	232	GSKPFTVPIL	1057.62		60	1.61
10mM HBGA B	223	233	GSKPFTVPILT	1158.66		60	1.37
10mM HBGA B	233	249	TVEEMTNSRFPIPLEKL	2003.04		60	0.66
10mM HBGA B	233	256	TVEEMTNSRFPIPLEKLFTGPSGA	2620.32		60	1.67
10mM HBGA B	234	249	VEEMTNSRFPIPLEKL	1901.99		60	0.56
10mM HBGA B	234	257	VEEMTNSRFPIPLEKLFTGPSGAF	2666.34		60	2.28
10mM HBGA B	236	249	EMTNSRFPIPLEKL	1673.88		60	0.41
10mM HBGA B	237	249	MTNSRFPIPLEKL	1544.84		60	0.38
10mM HBGA B	257	266	FVVQPQNGRC	1146.56		60	0.6
10mM HBGA B	257	272	FVVQPQNGRCTTDGVL	1732.86		60	0.88
10mM HBGA B	258	272	VVQPQNGRCTTDGVL	1585.79		60	0.91
10mM HBGA B	273	303	LGTTQLSPVNICTFRGDVTHIAGSRNYTMNL	3378.68		60	3.5
10mM HBGA B	283	298	ICTFRGDVTHIAGSRN	1745.86		60	4.21
10mM HBGA B	283	303	ICTFRGDVTHIAGSRNYTMNL	2368.14		60	4.16
10mM HBGA B	286	298	FRGDVTHIAGSRN	1428.72		60	4.22
10mM HBGA B	286	303	FRGDVTHIAGSRNYTMNL	2051		60	4.04
10mM HBGA B	287	303	RGDVTHIAGSRNYTMNL	1903.93		60	3.97
10mM HBGA B	304	326	ASLNWNNYDPTEEIPAPLGTPDF	2560.18		60	7.18
10mM HBGA B	307	326	NWNNYDPTEEIPAPLGTPDF	2289.02		60	5.03
10mM HBGA B	327	333	VGKIQGL	713.444		60	0.36
10mM HBGA B	327	334	VGKIQGLL	826.528		60	0.42
10mM HBGA B	327	335	VGKIQGLLT	927.575		60	0.46
10mM HBGA B	327	364	VGKIQGLLTQTTKGDGSTRGHKATVYTGSAPFTPKLGS	3859.06		60	6.17
10mM HBGA B	334	367	LTQTTKGDGSTRGHKATVYTGSAPFTPKLGSVQF	3537.82		60	5.38
10mM HBGA B	335	366	TQTTKGDGSTRGHKATVYTGSAPFTPKLGSVQ	3277.67		60	5.37
10mM HBGA B	335	367	TQTTKGDGSTRGHKATVYTGSAPFTPKLGSVQF	3424.74		60	5.35
10mM HBGA B	368	379	STDTENDFETHQ	1422.55		60	4.44
10mM HBGA B	375	402	FETHQNTKFTPVGVIQDGSTTHRNEPQQ	3195.53		60	5.86
10mM HBGA B	375	405	FETHQNTKFTPVGVIQDGSTTHRNEPQQWVL	3593.77		60	5.69
10mM HBGA B	376	402	ETHQNTKFTPVGVIQDGSTTHRNEPQQ	3048.46		60	5.41
10mM HBGA B	376	405	ETHQNTKFTPVGVIQDGSTTHRNEPQQWVL	3446.7		60	5.26
10mM HBGA B	384	402	TPVGVIQDGSTTHRNEPQQ	2063		60	4.97
10mM HBGA B	403	423	WVLPSYSGRNVHNVHLAPAVA	2286.2		60	4.33
10mM HBGA B	403	430	WVLPSYSGRNVHNVHLAPAVAPTFPGEQ	3042.55		60	6.45
10mM HBGA B	403	431	WVLPSYSGRNVHNVHLAPAVAPTFPGEQL	3155.63		60	6.44
10mM HBGA B	403	432	WVLPSYSGRNVHNVHLAPAVAPTFPGEQLL	3268.71		60	6.51
10mM HBGA B	403	433	WVLPSYSGRNVHNVHLAPAVAPTFPGEQLLF	3415.78		60	6.42
10mM HBGA B	406	423	PSYSGRNVHNVHLAPAVA	1887.97		60	4.5
10mM HBGA B	406	432	PSYSGRNVHNVHLAPAVAPTFPGEQLL	2870.48		60	6.63
10mM HBGA B	406	433	PSYSGRNVHNVHLAPAVAPTFPGEQLLF	3017.55		60	6.59
10mM HBGA B	409	423	SGRNVHNVHLAPAVA	1540.82		60	3.56
10mM HBGA B	424	432	PTFPGEQLL	1000.52		60	1.75
10mM HBGA B	432	447	LFFRSTMPGCSGYPNM	1806.79		60	1.52
10mM HBGA B	432	449	LFFRSTMPGCSGYPNMDL	2034.9		60	1.62
10mM HBGA B	433	447	FFRSTMPGCSGYPNM	1693.71		60	1.44
10mM HBGA B	433	449	FFRSTMPGCSGYPNMDL	1921.82		60	1.69
10mM HBGA B	434	449	FRSTMPGCSGYPNMDL	1774.75		60	1.66
10mM HBGA B	435	449	RSTMPGCSGYPNMDL	1627.68		60	1.33
10mM HBGA B	450	453	DCLL	462.215		60	-0.15
10mM HBGA B	450	461	DCLLPQEWVQHF	1513.7		60	-0.02
10mM HBGA B	457	461	WVQHF	715.344		60	0.07
10mM HBGA B	457	470	WVQHFYQEAAPAQS	1660.76		60	2.17
10mM HBGA B	457	471	WVQHFYQEAAPAQSD	1775.79		60	2.84
10mM HBGA B	475	487	LRFVNPDTGRVLF	1532.85		60	3.15
10mM HBGA B	475	488	LRFVNPDTGRVLFE	1661.89		60	3.14
10mM HBGA B	476	487	RFVNPDTGRVLF	1419.76		60	3.04
10mM HBGA B	487	514	FECKLHKSGYVTVAHTGQHDLVIPPNGY	3109.54		60	4.05
10mM HBGA B	488	498	ECKLHKSGYVT	1263.63		60	0.56
10mM HBGA B	488	506	ECKLHKSGYVTVAHTGQHD	2109.01		60	2.6
10mM HBGA B	488	514	ECKLHKSGYVTVAHTGQHDLVIPPNGY	2962.48		60	4.29
10mM HBGA B	488	515	ECKLHKSGYVTVAHTGQHDLVIPPNGYF	3109.54		60	4.05
10mM HBGA B	488	517	ECKLHKSGYVTVAHTGQHDLVIPPNGYFRF	3412.71		60	4.51
10mM HBGA B	489	506	CKLHKSGYVTVAHTGQHD	1979.96		60	2.61
10mM HBGA B	492	513	HKSGYVTVAHTGQHDLVIPPNG	2326.18		60	4
10mM HBGA B	492	514	HKSGYVTVAHTGQHDLVIPPNGY	2489.25		60	3.99
10mM HBGA B	507	515	LVIPPNGYF	1018.55		60	1.15
10mM HBGA B	515	520	FRFDSW	856.387		60	1.48
10mM HBGA B	515	524	FRFDSWVNQF	1344.63		60	3.6
10mM HBGA B	516	524	RFDSWVNQF	1197.56		60	3.02
10mM HBGA B	524	530	FYTLAPM	841.404		60	0.82
10mM HBGA B	221	232	GPGSKPFTVPIL	1211.69		600	3.6
10mM HBGA B	221	233	GPGSKPFTVPILT	1312.74		600	3.68
10mM HBGA B	223	232	GSKPFTVPIL	1057.62		600	2.87
10mM HBGA B	223	233	GSKPFTVPILT	1158.66		600	2.97
10mM HBGA B	233	249	TVEEMTNSRFPIPLEKL	2003.04		600	0.61
10mM HBGA B	233	256	TVEEMTNSRFPIPLEKLFTGPSGA	2620.32		600	1.77
10mM HBGA B	234	249	VEEMTNSRFPIPLEKL	1901.99		600	0.52
10mM HBGA B	234	257	VEEMTNSRFPIPLEKLFTGPSGAF	2666.34		600	2.36
10mM HBGA B	236	249	EMTNSRFPIPLEKL	1673.88		600	0.34
10mM HBGA B	237	249	MTNSRFPIPLEKL	1544.84		600	0.35
10mM HBGA B	257	266	FVVQPQNGRC	1146.56		600	0.76
10mM HBGA B	257	272	FVVQPQNGRCTTDGVL	1732.86		600	1.03
10mM HBGA B	258	272	VVQPQNGRCTTDGVL	1585.79		600	0.86
10mM HBGA B	273	303	LGTTQLSPVNICTFRGDVTHIAGSRNYTMNL	3378.68		600	4.68
10mM HBGA B	283	298	ICTFRGDVTHIAGSRN	1745.86		600	4.52
10mM HBGA B	283	303	ICTFRGDVTHIAGSRNYTMNL	2368.14		600	4.49
10mM HBGA B	286	298	FRGDVTHIAGSRN	1428.72		600	4.57
10mM HBGA B	286	303	FRGDVTHIAGSRNYTMNL	2051		600	4.46
10mM HBGA B	287	303	RGDVTHIAGSRNYTMNL	1903.93		600	4.47
10mM HBGA B	304	326	ASLNWNNYDPTEEIPAPLGTPDF	2560.18		600	7.93
10mM HBGA B	307	326	NWNNYDPTEEIPAPLGTPDF	2289.02		600	5.6
10mM HBGA B	327	333	VGKIQGL	713.444		600	0.51
10mM HBGA B	327	334	VGKIQGLL	826.528		600	0.51
10mM HBGA B	327	335	VGKIQGLLT	927.575		600	0.59
10mM HBGA B	327	364	VGKIQGLLTQTTKGDGSTRGHKATVYTGSAPFTPKLGS	3859.06		600	7.39
10mM HBGA B	334	367	LTQTTKGDGSTRGHKATVYTGSAPFTPKLGSVQF	3537.82		600	7.1
10mM HBGA B	335	366	TQTTKGDGSTRGHKATVYTGSAPFTPKLGSVQ	3277.67		600	6.82
10mM HBGA B	335	367	TQTTKGDGSTRGHKATVYTGSAPFTPKLGSVQF	3424.74		600	6.7
10mM HBGA B	368	379	STDTENDFETHQ	1422.55		600	5.08
10mM HBGA B	375	402	FETHQNTKFTPVGVIQDGSTTHRNEPQQ	3195.53		600	6.65
10mM HBGA B	375	405	FETHQNTKFTPVGVIQDGSTTHRNEPQQWVL	3593.77		600	7.34
10mM HBGA B	376	402	ETHQNTKFTPVGVIQDGSTTHRNEPQQ	3048.46		600	6.13
10mM HBGA B	376	405	ETHQNTKFTPVGVIQDGSTTHRNEPQQWVL	3446.7		600	6.83
10mM HBGA B	384	402	TPVGVIQDGSTTHRNEPQQ	2063		600	5.86
10mM HBGA B	403	423	WVLPSYSGRNVHNVHLAPAVA	2286.2		600	6.05
10mM HBGA B	403	430	WVLPSYSGRNVHNVHLAPAVAPTFPGEQ	3042.55		600	8.13
10mM HBGA B	403	431	WVLPSYSGRNVHNVHLAPAVAPTFPGEQL	3155.63		600	8.11
10mM HBGA B	403	432	WVLPSYSGRNVHNVHLAPAVAPTFPGEQLL	3268.71		600	8.22
10mM HBGA B	403	433	WVLPSYSGRNVHNVHLAPAVAPTFPGEQLLF	3415.78		600	8.45
10mM HBGA B	406	423	PSYSGRNVHNVHLAPAVA	1887.97		600	6.35
10mM HBGA B	406	432	PSYSGRNVHNVHLAPAVAPTFPGEQLL	2870.48		600	8.42
10mM HBGA B	406	433	PSYSGRNVHNVHLAPAVAPTFPGEQLLF	3017.55		600	8.48
10mM HBGA B	409	423	SGRNVHNVHLAPAVA	1540.82		600	5.04
10mM HBGA B	424	432	PTFPGEQLL	1000.52		600	1.75
10mM HBGA B	432	447	LFFRSTMPGCSGYPNM	1806.79		600	2.02
10mM HBGA B	432	449	LFFRSTMPGCSGYPNMDL	2034.9		600	2.35
10mM HBGA B	433	447	FFRSTMPGCSGYPNM	1693.71		600	2.07
10mM HBGA B	433	449	FFRSTMPGCSGYPNMDL	1921.82		600	2.41
10mM HBGA B	434	449	FRSTMPGCSGYPNMDL	1774.75		600	2.38
10mM HBGA B	435	449	RSTMPGCSGYPNMDL	1627.68		600	2.1
10mM HBGA B	450	453	DCLL	462.215		600	-0.15
10mM HBGA B	450	461	DCLLPQEWVQHF	1513.7		600	-0.47
10mM HBGA B	457	461	WVQHF	715.344		600	0.04
10mM HBGA B	457	470	WVQHFYQEAAPAQS	1660.76		600	2.54
10mM HBGA B	457	471	WVQHFYQEAAPAQSD	1775.79		600	3.34
10mM HBGA B	475	487	LRFVNPDTGRVLF	1532.85		600	3.54
10mM HBGA B	475	488	LRFVNPDTGRVLFE	1661.89		600	3.54
10mM HBGA B	476	487	RFVNPDTGRVLF	1419.76		600	3.36
10mM HBGA B	487	514	FECKLHKSGYVTVAHTGQHDLVIPPNGY	3109.54		600	5.02
10mM HBGA B	488	498	ECKLHKSGYVT	1263.63		600	0.43
10mM HBGA B	488	506	ECKLHKSGYVTVAHTGQHD	2109.01		600	2.67
10mM HBGA B	488	514	ECKLHKSGYVTVAHTGQHDLVIPPNGY	2962.48		600	5.22
10mM HBGA B	488	515	ECKLHKSGYVTVAHTGQHDLVIPPNGYF	3109.54		600	5.02
10mM HBGA B	488	517	ECKLHKSGYVTVAHTGQHDLVIPPNGYFRF	3412.71		600	5.71
10mM HBGA B	489	506	CKLHKSGYVTVAHTGQHD	1979.96		600	2.59
10mM HBGA B	492	513	HKSGYVTVAHTGQHDLVIPPNG	2326.18		600	4.7
10mM HBGA B	492	514	HKSGYVTVAHTGQHDLVIPPNGY	2489.25		600	4.91
10mM HBGA B	507	515	LVIPPNGYF	1018.55		600	1.65
10mM HBGA B	515	520	FRFDSW	856.387		600	1.58
10mM HBGA B	515	524	FRFDSWVNQF	1344.63		600	3.73
10mM HBGA B	516	524	RFDSWVNQF	1197.56		600	3.04
10mM HBGA B	524	530	FYTLAPM	841.404		600	1.37
10mM HBGA B	221	232	GPGSKPFTVPIL	1211.69		3600	4.61
10mM HBGA B	221	233	GPGSKPFTVPILT	1312.74		3600	4.83
10mM HBGA B	223	232	GSKPFTVPIL	1057.62		3600	3.81
10mM HBGA B	223	233	GSKPFTVPILT	1158.66		3600	3.93
10mM HBGA B	233	249	TVEEMTNSRFPIPLEKL	2003.04		3600	0.78
10mM HBGA B	233	256	TVEEMTNSRFPIPLEKLFTGPSGA	2620.32		3600	2.11
10mM HBGA B	234	249	VEEMTNSRFPIPLEKL	1901.99		3600	0.61
10mM HBGA B	234	257	VEEMTNSRFPIPLEKLFTGPSGAF	2666.34		3600	2.92
10mM HBGA B	236	249	EMTNSRFPIPLEKL	1673.88		3600	0.44
10mM HBGA B	237	249	MTNSRFPIPLEKL	1544.84		3600	0.39
10mM HBGA B	257	266	FVVQPQNGRC	1146.56		3600	1.16
10mM HBGA B	257	272	FVVQPQNGRCTTDGVL	1732.86		3600	1.63
10mM HBGA B	258	272	VVQPQNGRCTTDGVL	1585.79		3600	1.08
10mM HBGA B	273	303	LGTTQLSPVNICTFRGDVTHIAGSRNYTMNL	3378.68		3600	5.59
10mM HBGA B	283	298	ICTFRGDVTHIAGSRN	1745.86		3600	5.38
10mM HBGA B	283	303	ICTFRGDVTHIAGSRNYTMNL	2368.14		3600	5.46
10mM HBGA B	286	298	FRGDVTHIAGSRN	1428.72		3600	4.8
10mM HBGA B	286	303	FRGDVTHIAGSRNYTMNL	2051		3600	4.93
10mM HBGA B	287	303	RGDVTHIAGSRNYTMNL	1903.93		3600	4.83
10mM HBGA B	304	326	ASLNWNNYDPTEEIPAPLGTPDF	2560.18		3600	8.34
10mM HBGA B	307	326	NWNNYDPTEEIPAPLGTPDF	2289.02		3600	5.99
10mM HBGA B	327	333	VGKIQGL	713.444		3600	0.73
10mM HBGA B	327	334	VGKIQGLL	826.528		3600	0.69
10mM HBGA B	327	335	VGKIQGLLT	927.575		3600	0.72
10mM HBGA B	327	364	VGKIQGLLTQTTKGDGSTRGHKATVYTGSAPFTPKLGS	3859.06		3600	8.91
10mM HBGA B	334	367	LTQTTKGDGSTRGHKATVYTGSAPFTPKLGSVQF	3537.82		3600	8.5
10mM HBGA B	335	366	TQTTKGDGSTRGHKATVYTGSAPFTPKLGSVQ	3277.67		3600	7.85
10mM HBGA B	335	367	TQTTKGDGSTRGHKATVYTGSAPFTPKLGSVQF	3424.74		3600	7.99
10mM HBGA B	368	379	STDTENDFETHQ	1422.55		3600	5.52
10mM HBGA B	375	402	FETHQNTKFTPVGVIQDGSTTHRNEPQQ	3195.53		3600	7.31
10mM HBGA B	375	405	FETHQNTKFTPVGVIQDGSTTHRNEPQQWVL	3593.77		3600	8.45
10mM HBGA B	376	402	ETHQNTKFTPVGVIQDGSTTHRNEPQQ	3048.46		3600	6.78
10mM HBGA B	376	405	ETHQNTKFTPVGVIQDGSTTHRNEPQQWVL	3446.7		3600	8.1
10mM HBGA B	384	402	TPVGVIQDGSTTHRNEPQQ	2063		3600	6.12
10mM HBGA B	403	423	WVLPSYSGRNVHNVHLAPAVA	2286.2		3600	7.39
10mM HBGA B	403	430	WVLPSYSGRNVHNVHLAPAVAPTFPGEQ	3042.55		3600	9.7
10mM HBGA B	403	431	WVLPSYSGRNVHNVHLAPAVAPTFPGEQL	3155.63		3600	9.63
10mM HBGA B	403	432	WVLPSYSGRNVHNVHLAPAVAPTFPGEQLL	3268.71		3600	9.7
10mM HBGA B	403	433	WVLPSYSGRNVHNVHLAPAVAPTFPGEQLLF	3415.78		3600	10
10mM HBGA B	406	423	PSYSGRNVHNVHLAPAVA	1887.97		3600	7.14
10mM HBGA B	406	432	PSYSGRNVHNVHLAPAVAPTFPGEQLL	2870.48		3600	9.37
10mM HBGA B	406	433	PSYSGRNVHNVHLAPAVAPTFPGEQLLF	3017.55		3600	9.34
10mM HBGA B	409	423	SGRNVHNVHLAPAVA	1540.82		3600	5.64
10mM HBGA B	424	432	PTFPGEQLL	1000.52		3600	1.92
10mM HBGA B	432	447	LFFRSTMPGCSGYPNM	1806.79		3600	3.02
10mM HBGA B	432	449	LFFRSTMPGCSGYPNMDL	2034.9		3600	3.27
10mM HBGA B	433	447	FFRSTMPGCSGYPNM	1693.71		3600	2.8
10mM HBGA B	433	449	FFRSTMPGCSGYPNMDL	1921.82		3600	3.32
10mM HBGA B	434	449	FRSTMPGCSGYPNMDL	1774.75		3600	3.3
10mM HBGA B	435	449	RSTMPGCSGYPNMDL	1627.68		3600	2.92
10mM HBGA B	450	453	DCLL	462.215		3600	-0.11
10mM HBGA B	450	461	DCLLPQEWVQHF	1513.7		3600	0.24
10mM HBGA B	457	461	WVQHF	715.344		3600	0.03
10mM HBGA B	457	470	WVQHFYQEAAPAQS	1660.76		3600	3.06
10mM HBGA B	457	471	WVQHFYQEAAPAQSD	1775.79		3600	3.69
10mM HBGA B	475	487	LRFVNPDTGRVLF	1532.85		3600	3.8
10mM HBGA B	475	488	LRFVNPDTGRVLFE	1661.89		3600	3.81
10mM HBGA B	476	487	RFVNPDTGRVLF	1419.76		3600	3.68
10mM HBGA B	487	514	FECKLHKSGYVTVAHTGQHDLVIPPNGY	3109.54		3600	5
10mM HBGA B	488	498	ECKLHKSGYVT	1263.63		3600	0.57
10mM HBGA B	488	506	ECKLHKSGYVTVAHTGQHD	2109.01		3600	2.77
10mM HBGA B	488	514	ECKLHKSGYVTVAHTGQHDLVIPPNGY	2962.48		3600	5.26
10mM HBGA B	488	515	ECKLHKSGYVTVAHTGQHDLVIPPNGYF	3109.54		3600	5
10mM HBGA B	488	517	ECKLHKSGYVTVAHTGQHDLVIPPNGYFRF	3412.71		3600	5.47
10mM HBGA B	489	506	CKLHKSGYVTVAHTGQHD	1979.96		3600	2.79
10mM HBGA B	492	513	HKSGYVTVAHTGQHDLVIPPNG	2326.18		3600	5.21
10mM HBGA B	492	514	HKSGYVTVAHTGQHDLVIPPNGY	2489.25		3600	4.96
10mM HBGA B	507	515	LVIPPNGYF	1018.55		3600	1.69
10mM HBGA B	515	520	FRFDSW	856.387		3600	1.74
10mM HBGA B	515	524	FRFDSWVNQF	1344.63		3600	3.94
10mM HBGA B	516	524	RFDSWVNQF	1197.56		3600	3.18
10mM HBGA B	524	530	FYTLAPM	841.404		3600	2.37
10mM HBGA B	221	232	GPGSKPFTVPIL	1211.69		28800	4.61
10mM HBGA B	221	233	GPGSKPFTVPILT	1312.74		28800	5.28
10mM HBGA B	223	232	GSKPFTVPIL	1057.62		28800	3.74
10mM HBGA B	223	233	GSKPFTVPILT	1158.66		28800	4.52
10mM HBGA B	233	249	TVEEMTNSRFPIPLEKL	2003.04		28800	1.8
10mM HBGA B	233	256	TVEEMTNSRFPIPLEKLFTGPSGA	2620.32		28800	3.79
10mM HBGA B	234	249	VEEMTNSRFPIPLEKL	1901.99		28800	1.22
10mM HBGA B	234	257	VEEMTNSRFPIPLEKLFTGPSGAF	2666.34		28800	4.12
10mM HBGA B	236	249	EMTNSRFPIPLEKL	1673.88		28800	0.87
10mM HBGA B	237	249	MTNSRFPIPLEKL	1544.84		28800	0.84
10mM HBGA B	257	266	FVVQPQNGRC	1146.56		28800	1.49
10mM HBGA B	257	272	FVVQPQNGRCTTDGVL	1732.86		28800	2.46
10mM HBGA B	258	272	VVQPQNGRCTTDGVL	1585.79		28800	1.84
10mM HBGA B	273	303	LGTTQLSPVNICTFRGDVTHIAGSRNYTMNL	3378.68		28800	7.37
10mM HBGA B	283	298	ICTFRGDVTHIAGSRN	1745.86		28800	6
10mM HBGA B	283	303	ICTFRGDVTHIAGSRNYTMNL	2368.14		28800	7.98
10mM HBGA B	286	298	FRGDVTHIAGSRN	1428.72		28800	5.21
10mM HBGA B	286	303	FRGDVTHIAGSRNYTMNL	2051		28800	5.99
10mM HBGA B	287	303	RGDVTHIAGSRNYTMNL	1903.93		28800	5.87
10mM HBGA B	304	326	ASLNWNNYDPTEEIPAPLGTPDF	2560.18		28800	8.42
10mM HBGA B	307	326	NWNNYDPTEEIPAPLGTPDF	2289.02		28800	6.14
10mM HBGA B	327	333	VGKIQGL	713.444		28800	0.8
10mM HBGA B	327	334	VGKIQGLL	826.528		28800	0.76
10mM HBGA B	327	335	VGKIQGLLT	927.575		28800	0.81
10mM HBGA B	327	364	VGKIQGLLTQTTKGDGSTRGHKATVYTGSAPFTPKLGS	3859.06		28800	10.02
10mM HBGA B	334	367	LTQTTKGDGSTRGHKATVYTGSAPFTPKLGSVQF	3537.82		28800	9.49
10mM HBGA B	335	366	TQTTKGDGSTRGHKATVYTGSAPFTPKLGSVQ	3277.67		28800	10.07
10mM HBGA B	335	367	TQTTKGDGSTRGHKATVYTGSAPFTPKLGSVQF	3424.74		28800	9.21
10mM HBGA B	368	379	STDTENDFETHQ	1422.55		28800	5.8
10mM HBGA B	375	402	FETHQNTKFTPVGVIQDGSTTHRNEPQQ	3195.53		28800	7.46
10mM HBGA B	375	405	FETHQNTKFTPVGVIQDGSTTHRNEPQQWVL	3593.77		28800	8.76
10mM HBGA B	376	402	ETHQNTKFTPVGVIQDGSTTHRNEPQQ	3048.46		28800	7.07
10mM HBGA B	376	405	ETHQNTKFTPVGVIQDGSTTHRNEPQQWVL	3446.7		28800	8.29
10mM HBGA B	384	402	TPVGVIQDGSTTHRNEPQQ	2063		28800	6.31
10mM HBGA B	403	423	WVLPSYSGRNVHNVHLAPAVA	2286.2		28800	8.29
10mM HBGA B	403	430	WVLPSYSGRNVHNVHLAPAVAPTFPGEQ	3042.55		28800	10.68
10mM HBGA B	403	431	WVLPSYSGRNVHNVHLAPAVAPTFPGEQL	3155.63		28800	11.04
10mM HBGA B	403	432	WVLPSYSGRNVHNVHLAPAVAPTFPGEQLL	3268.71		28800	11.06
10mM HBGA B	403	433	WVLPSYSGRNVHNVHLAPAVAPTFPGEQLLF	3415.78		28800	11.32
10mM HBGA B	406	423	PSYSGRNVHNVHLAPAVA	1887.97		28800	7.26
10mM HBGA B	406	432	PSYSGRNVHNVHLAPAVAPTFPGEQLL	2870.48		28800	9.99
10mM HBGA B	406	433	PSYSGRNVHNVHLAPAVAPTFPGEQLLF	3017.55		28800	10.08
10mM HBGA B	409	423	SGRNVHNVHLAPAVA	1540.82		28800	5.31
10mM HBGA B	424	432	PTFPGEQLL	1000.52		28800	2.52
10mM HBGA B	432	447	LFFRSTMPGCSGYPNM	1806.79		28800	3.71
10mM HBGA B	432	449	LFFRSTMPGCSGYPNMDL	2034.9		28800	4.17
10mM HBGA B	433	447	FFRSTMPGCSGYPNM	1693.71		28800	3.63
10mM HBGA B	433	449	FFRSTMPGCSGYPNMDL	1921.82		28800	4.31
10mM HBGA B	434	449	FRSTMPGCSGYPNMDL	1774.75		28800	4.31
10mM HBGA B	435	449	RSTMPGCSGYPNMDL	1627.68		28800	3.93
10mM HBGA B	450	453	DCLL	462.215		28800	-0.14
10mM HBGA B	450	461	DCLLPQEWVQHF	1513.7		28800	0.29
10mM HBGA B	457	461	WVQHF	715.344		28800	0.07
10mM HBGA B	457	470	WVQHFYQEAAPAQS	1660.76		28800	3.54
10mM HBGA B	457	471	WVQHFYQEAAPAQSD	1775.79		28800	4.14
10mM HBGA B	475	487	LRFVNPDTGRVLF	1532.85		28800	4.09
10mM HBGA B	475	488	LRFVNPDTGRVLFE	1661.89		28800	4.33
10mM HBGA B	476	487	RFVNPDTGRVLF	1419.76		28800	3.99
10mM HBGA B	487	514	FECKLHKSGYVTVAHTGQHDLVIPPNGY	3109.54		28800	5.34
10mM HBGA B	488	498	ECKLHKSGYVT	1263.63		28800	0.72
10mM HBGA B	488	506	ECKLHKSGYVTVAHTGQHD	2109.01		28800	2.91
10mM HBGA B	488	514	ECKLHKSGYVTVAHTGQHDLVIPPNGY	2962.48		28800	5.58
10mM HBGA B	488	515	ECKLHKSGYVTVAHTGQHDLVIPPNGYF	3109.54		28800	5.34
10mM HBGA B	488	517	ECKLHKSGYVTVAHTGQHDLVIPPNGYFRF	3412.71		28800	5.89
10mM HBGA B	489	506	CKLHKSGYVTVAHTGQHD	1979.96		28800	2.87
10mM HBGA B	492	513	HKSGYVTVAHTGQHDLVIPPNG	2326.18		28800	5.11
10mM HBGA B	492	514	HKSGYVTVAHTGQHDLVIPPNGY	2489.25		28800	5.3
10mM HBGA B	507	515	LVIPPNGYF	1018.55		28800	1.94
10mM HBGA B	515	520	FRFDSW	856.387		28800	2.19
10mM HBGA B	515	524	FRFDSWVNQF	1344.63		28800	4.35
10mM HBGA B	516	524	RFDSWVNQF	1197.56		28800	3.57
10mM HBGA B	524	530	FYTLAPM	841.404		28800	2.85
unbound	221	232	GPGSKPFTVPIL	1211.69		15	2.39
unbound	221	233	GPGSKPFTVPILT	1312.74		15	2.41
unbound	223	232	GSKPFTVPIL	1057.62		15	1.29
unbound	223	233	GSKPFTVPILT	1158.66		15	1.32
unbound	233	249	TVEEMTNSRFPIPLEKL	2003.04		15	0.54
unbound	233	256	TVEEMTNSRFPIPLEKLFTGPSGA	2620.32		15	1.71
unbound	234	249	VEEMTNSRFPIPLEKL	1901.99		15	0.44
unbound	234	257	VEEMTNSRFPIPLEKLFTGPSGAF	2666.34		15	2.31
unbound	236	249	EMTNSRFPIPLEKL	1673.88		15	0.33
unbound	237	249	MTNSRFPIPLEKL	1544.84		15	0.32
unbound	257	266	FVVQPQNGRC	1146.56		15	0.43
unbound	257	272	FVVQPQNGRCTTDGVL	1732.86		15	0.61
unbound	258	272	VVQPQNGRCTTDGVL	1585.79		15	0.75
unbound	273	303	LGTTQLSPVNICTFRGDVTHIAGSRNYTMNL	3378.68		15	3.16
unbound	283	298	ICTFRGDVTHIAGSRN	1745.86		15	3.44
unbound	283	303	ICTFRGDVTHIAGSRNYTMNL	2368.14		15	3.83
unbound	286	298	FRGDVTHIAGSRN	1428.72		15	3.8
unbound	286	303	FRGDVTHIAGSRNYTMNL	2051		15	3.64
unbound	287	303	RGDVTHIAGSRNYTMNL	1903.93		15	3.57
unbound	304	326	ASLNWNNYDPTEEIPAPLGTPDF	2560.18		15	5.46
unbound	307	326	NWNNYDPTEEIPAPLGTPDF	2289.02		15	3.74
unbound	327	333	VGKIQGL	713.444		15	0.27
unbound	327	334	VGKIQGLL	826.528		15	0.22
unbound	327	335	VGKIQGLLT	927.575		15	0.35
unbound	327	364	VGKIQGLLTQTTKGDGSTRGHKATVYTGSAPFTPKLGS	3859.06		15	4.69
unbound	334	367	LTQTTKGDGSTRGHKATVYTGSAPFTPKLGSVQF	3537.82		15	4.59
unbound	335	366	TQTTKGDGSTRGHKATVYTGSAPFTPKLGSVQ	3277.67		15	4.52
unbound	335	367	TQTTKGDGSTRGHKATVYTGSAPFTPKLGSVQF	3424.74		15	4.47
unbound	368	379	STDTENDFETHQ	1422.55		15	3.89
unbound	375	402	FETHQNTKFTPVGVIQDGSTTHRNEPQQ	3195.53		15	5.27
unbound	375	405	FETHQNTKFTPVGVIQDGSTTHRNEPQQWVL	3593.77		15	5.18
unbound	376	402	ETHQNTKFTPVGVIQDGSTTHRNEPQQ	3048.46		15	4.78
unbound	376	405	ETHQNTKFTPVGVIQDGSTTHRNEPQQWVL	3446.7		15	4.92
unbound	384	402	TPVGVIQDGSTTHRNEPQQ	2063		15	4.4
unbound	403	423	WVLPSYSGRNVHNVHLAPAVA	2286.2		15	3.3
unbound	403	430	WVLPSYSGRNVHNVHLAPAVAPTFPGEQ	3042.55		15	5.4
unbound	403	431	WVLPSYSGRNVHNVHLAPAVAPTFPGEQL	3155.63		15	5.28
unbound	403	432	WVLPSYSGRNVHNVHLAPAVAPTFPGEQLL	3268.71		15	5.42
unbound	403	433	WVLPSYSGRNVHNVHLAPAVAPTFPGEQLLF	3415.78		15	5.42
unbound	406	423	PSYSGRNVHNVHLAPAVA	1887.97		15	3.62
unbound	406	432	PSYSGRNVHNVHLAPAVAPTFPGEQLL	2870.48		15	5.67
unbound	406	433	PSYSGRNVHNVHLAPAVAPTFPGEQLLF	3017.55		15	5.71
unbound	409	423	SGRNVHNVHLAPAVA	1540.82		15	2.87
unbound	424	432	PTFPGEQLL	1000.52		15	1.64
unbound	432	447	LFFRSTMPGCSGYPNM	1806.79		15	0.98
unbound	432	449	LFFRSTMPGCSGYPNMDL	2034.9		15	0.98
unbound	433	447	FFRSTMPGCSGYPNM	1693.71		15	0.9
unbound	433	449	FFRSTMPGCSGYPNMDL	1921.82		15	1.14
unbound	434	449	FRSTMPGCSGYPNMDL	1774.75		15	1.17
unbound	435	449	RSTMPGCSGYPNMDL	1627.68		15	0.7
unbound	450	453	DCLL	462.215		15	-0.17
unbound	450	461	DCLLPQEWVQHF	1513.7		15	-0.36
unbound	457	461	WVQHF	715.344		15	0.03
unbound	457	470	WVQHFYQEAAPAQS	1660.76		15	1.55
unbound	457	471	WVQHFYQEAAPAQSD	1775.79		15	2.19
unbound	475	487	LRFVNPDTGRVLF	1532.85		15	2.41
unbound	475	488	LRFVNPDTGRVLFE	1661.89		15	2.41
unbound	476	487	RFVNPDTGRVLF	1419.76		15	2.28
unbound	487	514	FECKLHKSGYVTVAHTGQHDLVIPPNGY	3109.54		15	3.1
unbound	488	498	ECKLHKSGYVT	1263.63		15	0.57
unbound	488	506	ECKLHKSGYVTVAHTGQHD	2109.01		15	2.26
unbound	488	514	ECKLHKSGYVTVAHTGQHDLVIPPNGY	2962.48		15	3.23
unbound	488	515	ECKLHKSGYVTVAHTGQHDLVIPPNGYF	3109.54		15	3.1
unbound	488	517	ECKLHKSGYVTVAHTGQHDLVIPPNGYFRF	3412.71		15	3.38
unbound	489	506	CKLHKSGYVTVAHTGQHD	1979.96		15	2.12
unbound	492	513	HKSGYVTVAHTGQHDLVIPPNG	2326.18		15	3.04
unbound	492	514	HKSGYVTVAHTGQHDLVIPPNGY	2489.25		15	3.15
unbound	507	515	LVIPPNGYF	1018.55		15	0.74
unbound	515	520	FRFDSW	856.387		15	1.1
unbound	515	524	FRFDSWVNQF	1344.63		15	3.13
unbound	516	524	RFDSWVNQF	1197.56		15	2.8
unbound	524	530	FYTLAPM	841.404		15	0.94
unbound	221	232	GPGSKPFTVPIL	1211.69		60	2.63
unbound	221	233	GPGSKPFTVPILT	1312.74		60	2.65
unbound	223	232	GSKPFTVPIL	1057.62		60	1.65
unbound	223	233	GSKPFTVPILT	1158.66		60	1.54
unbound	233	249	TVEEMTNSRFPIPLEKL	2003.04		60	0.64
unbound	233	256	TVEEMTNSRFPIPLEKLFTGPSGA	2620.32		60	1.85
unbound	234	249	VEEMTNSRFPIPLEKL	1901.99		60	0.55
unbound	234	257	VEEMTNSRFPIPLEKLFTGPSGAF	2666.34		60	2.44
unbound	236	249	EMTNSRFPIPLEKL	1673.88		60	0.36
unbound	237	249	MTNSRFPIPLEKL	1544.84		60	0.39
unbound	257	266	FVVQPQNGRC	1146.56		60	0.59
unbound	257	272	FVVQPQNGRCTTDGVL	1732.86		60	0.81
unbound	258	272	VVQPQNGRCTTDGVL	1585.79		60	0.89
unbound	273	303	LGTTQLSPVNICTFRGDVTHIAGSRNYTMNL	3378.68		60	3.78
unbound	283	298	ICTFRGDVTHIAGSRN	1745.86		60	4.38
unbound	283	303	ICTFRGDVTHIAGSRNYTMNL	2368.14		60	4.17
unbound	286	298	FRGDVTHIAGSRN	1428.72		60	4.31
unbound	286	303	FRGDVTHIAGSRNYTMNL	2051		60	4.15
unbound	287	303	RGDVTHIAGSRNYTMNL	1903.93		60	4.11
unbound	304	326	ASLNWNNYDPTEEIPAPLGTPDF	2560.18		60	7.28
unbound	307	326	NWNNYDPTEEIPAPLGTPDF	2289.02		60	5.11
unbound	327	333	VGKIQGL	713.444		60	0.4
unbound	327	334	VGKIQGLL	826.528		60	0.38
unbound	327	335	VGKIQGLLT	927.575		60	0.46
unbound	327	364	VGKIQGLLTQTTKGDGSTRGHKATVYTGSAPFTPKLGS	3859.06		60	5.66
unbound	334	367	LTQTTKGDGSTRGHKATVYTGSAPFTPKLGSVQF	3537.82		60	5.12
unbound	335	366	TQTTKGDGSTRGHKATVYTGSAPFTPKLGSVQ	3277.67		60	5.42
unbound	335	367	TQTTKGDGSTRGHKATVYTGSAPFTPKLGSVQF	3424.74		60	5.34
unbound	368	379	STDTENDFETHQ	1422.55		60	4.56
unbound	375	402	FETHQNTKFTPVGVIQDGSTTHRNEPQQ	3195.53		60	5.88
unbound	375	405	FETHQNTKFTPVGVIQDGSTTHRNEPQQWVL	3593.77		60	5.84
unbound	376	402	ETHQNTKFTPVGVIQDGSTTHRNEPQQ	3048.46		60	5.39
unbound	376	405	ETHQNTKFTPVGVIQDGSTTHRNEPQQWVL	3446.7		60	5.35
unbound	384	402	TPVGVIQDGSTTHRNEPQQ	2063		60	4.96
unbound	403	423	WVLPSYSGRNVHNVHLAPAVA	2286.2		60	4.4
unbound	403	430	WVLPSYSGRNVHNVHLAPAVAPTFPGEQ	3042.55		60	6.47
unbound	403	431	WVLPSYSGRNVHNVHLAPAVAPTFPGEQL	3155.63		60	6.58
unbound	403	432	WVLPSYSGRNVHNVHLAPAVAPTFPGEQLL	3268.71		60	6.6
unbound	403	433	WVLPSYSGRNVHNVHLAPAVAPTFPGEQLLF	3415.78		60	6.57
unbound	406	423	PSYSGRNVHNVHLAPAVA	1887.97		60	4.6
unbound	406	432	PSYSGRNVHNVHLAPAVAPTFPGEQLL	2870.48		60	6.75
unbound	406	433	PSYSGRNVHNVHLAPAVAPTFPGEQLLF	3017.55		60	6.74
unbound	409	423	SGRNVHNVHLAPAVA	1540.82		60	3.9
unbound	424	432	PTFPGEQLL	1000.52		60	1.74
unbound	432	447	LFFRSTMPGCSGYPNM	1806.79		60	1.77
unbound	432	449	LFFRSTMPGCSGYPNMDL	2034.9		60	1.81
unbound	433	447	FFRSTMPGCSGYPNM	1693.71		60	1.72
unbound	433	449	FFRSTMPGCSGYPNMDL	1921.82		60	1.92
unbound	434	449	FRSTMPGCSGYPNMDL	1774.75		60	1.91
unbound	435	449	RSTMPGCSGYPNMDL	1627.68		60	1.55
unbound	450	453	DCLL	462.215		60	-0.15
unbound	450	461	DCLLPQEWVQHF	1513.7		60	-0.07
unbound	457	461	WVQHF	715.344		60	0.07
unbound	457	470	WVQHFYQEAAPAQS	1660.76		60	2.37
unbound	457	471	WVQHFYQEAAPAQSD	1775.79		60	2.84
unbound	475	487	LRFVNPDTGRVLF	1532.85		60	3.2
unbound	475	488	LRFVNPDTGRVLFE	1661.89		60	3.19
unbound	476	487	RFVNPDTGRVLF	1419.76		60	3.07
unbound	487	514	FECKLHKSGYVTVAHTGQHDLVIPPNGY	3109.54		60	4.12
unbound	488	498	ECKLHKSGYVT	1263.63		60	0.78
unbound	488	506	ECKLHKSGYVTVAHTGQHD	2109.01		60	2.61
unbound	488	514	ECKLHKSGYVTVAHTGQHDLVIPPNGY	2962.48		60	4.38
unbound	488	515	ECKLHKSGYVTVAHTGQHDLVIPPNGYF	3109.54		60	4.12
unbound	488	517	ECKLHKSGYVTVAHTGQHDLVIPPNGYFRF	3412.71		60	4.49
unbound	489	506	CKLHKSGYVTVAHTGQHD	1979.96		60	2.63
unbound	492	513	HKSGYVTVAHTGQHDLVIPPNG	2326.18		60	3.99
unbound	492	514	HKSGYVTVAHTGQHDLVIPPNGY	2489.25		60	4.01
unbound	507	515	LVIPPNGYF	1018.55		60	1.2
unbound	515	520	FRFDSW	856.387		60	1.5
unbound	515	524	FRFDSWVNQF	1344.63		60	3.63
unbound	516	524	RFDSWVNQF	1197.56		60	3.01
unbound	524	530	FYTLAPM	841.404		60	0.8
unbound	221	232	GPGSKPFTVPIL	1211.69		600	3.55
unbound	221	233	GPGSKPFTVPILT	1312.74		600	3.61
unbound	223	232	GSKPFTVPIL	1057.62		600	2.55
unbound	223	233	GSKPFTVPILT	1158.66		600	2.69
unbound	233	249	TVEEMTNSRFPIPLEKL	2003.04		600	0.63
unbound	233	256	TVEEMTNSRFPIPLEKLFTGPSGA	2620.32		600	1.84
unbound	234	249	VEEMTNSRFPIPLEKL	1901.99		600	0.52
unbound	234	257	VEEMTNSRFPIPLEKLFTGPSGAF	2666.34		600	2.71
unbound	236	249	EMTNSRFPIPLEKL	1673.88		600	0.35
unbound	237	249	MTNSRFPIPLEKL	1544.84		600	0.36
unbound	257	266	FVVQPQNGRC	1146.56		600	0.81
unbound	257	272	FVVQPQNGRCTTDGVL	1732.86		600	1.02
unbound	258	272	VVQPQNGRCTTDGVL	1585.79		600	0.86
unbound	273	303	LGTTQLSPVNICTFRGDVTHIAGSRNYTMNL	3378.68		600	4.56
unbound	283	298	ICTFRGDVTHIAGSRN	1745.86		600	4.81
unbound	283	303	ICTFRGDVTHIAGSRNYTMNL	2368.14		600	4.93
unbound	286	298	FRGDVTHIAGSRN	1428.72		600	4.61
unbound	286	303	FRGDVTHIAGSRNYTMNL	2051		600	4.61
unbound	287	303	RGDVTHIAGSRNYTMNL	1903.93		600	4.58
unbound	304	326	ASLNWNNYDPTEEIPAPLGTPDF	2560.18		600	7.8
unbound	307	326	NWNNYDPTEEIPAPLGTPDF	2289.02		600	5.51
unbound	327	333	VGKIQGL	713.444		600	0.56
unbound	327	334	VGKIQGLL	826.528		600	0.52
unbound	327	335	VGKIQGLLT	927.575		600	0.6
unbound	327	364	VGKIQGLLTQTTKGDGSTRGHKATVYTGSAPFTPKLGS	3859.06		600	7.6
unbound	334	367	LTQTTKGDGSTRGHKATVYTGSAPFTPKLGSVQF	3537.82		600	7.01
unbound	335	366	TQTTKGDGSTRGHKATVYTGSAPFTPKLGSVQ	3277.67		600	7.22
unbound	335	367	TQTTKGDGSTRGHKATVYTGSAPFTPKLGSVQF	3424.74		600	7.03
unbound	368	379	STDTENDFETHQ	1422.55		600	4.95
unbound	375	402	FETHQNTKFTPVGVIQDGSTTHRNEPQQ	3195.53		600	6.61
unbound	375	405	FETHQNTKFTPVGVIQDGSTTHRNEPQQWVL	3593.77		600	7.44
unbound	376	402	ETHQNTKFTPVGVIQDGSTTHRNEPQQ	3048.46		600	6.11
unbound	376	405	ETHQNTKFTPVGVIQDGSTTHRNEPQQWVL	3446.7		600	6.97
unbound	384	402	TPVGVIQDGSTTHRNEPQQ	2063		600	5.53
unbound	403	423	WVLPSYSGRNVHNVHLAPAVA	2286.2		600	6.08
unbound	403	430	WVLPSYSGRNVHNVHLAPAVAPTFPGEQ	3042.55		600	8.18
unbound	403	431	WVLPSYSGRNVHNVHLAPAVAPTFPGEQL	3155.63		600	8.18
unbound	403	432	WVLPSYSGRNVHNVHLAPAVAPTFPGEQLL	3268.71		600	8.23
unbound	403	433	WVLPSYSGRNVHNVHLAPAVAPTFPGEQLLF	3415.78		600	8.5
unbound	406	423	PSYSGRNVHNVHLAPAVA	1887.97		600	6.31
unbound	406	432	PSYSGRNVHNVHLAPAVAPTFPGEQLL	2870.48		600	8.4
unbound	406	433	PSYSGRNVHNVHLAPAVAPTFPGEQLLF	3017.55		600	8.34
unbound	409	423	SGRNVHNVHLAPAVA	1540.82		600	4.76
unbound	424	432	PTFPGEQLL	1000.52		600	1.75
unbound	432	447	LFFRSTMPGCSGYPNM	1806.79		600	2.3
unbound	432	449	LFFRSTMPGCSGYPNMDL	2034.9		600	2.36
unbound	433	447	FFRSTMPGCSGYPNM	1693.71		600	2.39
unbound	433	449	FFRSTMPGCSGYPNMDL	1921.82		600	2.58
unbound	434	449	FRSTMPGCSGYPNMDL	1774.75		600	2.55
unbound	435	449	RSTMPGCSGYPNMDL	1627.68		600	2.21
unbound	450	453	DCLL	462.215		600	-0.15
unbound	450	461	DCLLPQEWVQHF	1513.7		600	0.07
unbound	457	461	WVQHF	715.344		600	0.03
unbound	457	470	WVQHFYQEAAPAQS	1660.76		600	2.51
unbound	457	471	WVQHFYQEAAPAQSD	1775.79		600	3.33
unbound	475	487	LRFVNPDTGRVLF	1532.85		600	3.56
unbound	475	488	LRFVNPDTGRVLFE	1661.89		600	3.56
unbound	476	487	RFVNPDTGRVLF	1419.76		600	3.2
unbound	487	514	FECKLHKSGYVTVAHTGQHDLVIPPNGY	3109.54		600	4.86
unbound	488	498	ECKLHKSGYVT	1263.63		600	0.58
unbound	488	506	ECKLHKSGYVTVAHTGQHD	2109.01		600	2.61
unbound	488	514	ECKLHKSGYVTVAHTGQHDLVIPPNGY	2962.48		600	5.04
unbound	488	515	ECKLHKSGYVTVAHTGQHDLVIPPNGYF	3109.54		600	4.86
unbound	488	517	ECKLHKSGYVTVAHTGQHDLVIPPNGYFRF	3412.71		600	5.59
unbound	489	506	CKLHKSGYVTVAHTGQHD	1979.96		600	2.55
unbound	492	513	HKSGYVTVAHTGQHDLVIPPNG	2326.18		600	4.81
unbound	492	514	HKSGYVTVAHTGQHDLVIPPNGY	2489.25		600	4.73
unbound	507	515	LVIPPNGYF	1018.55		600	1.62
unbound	515	520	FRFDSW	856.387		600	1.57
unbound	515	524	FRFDSWVNQF	1344.63		600	3.67
unbound	516	524	RFDSWVNQF	1197.56		600	3
unbound	524	530	FYTLAPM	841.404		600	1.34
unbound	221	232	GPGSKPFTVPIL	1211.69		3600	4.53
unbound	221	233	GPGSKPFTVPILT	1312.74		3600	4.7
unbound	223	232	GSKPFTVPIL	1057.62		3600	3.43
unbound	223	233	GSKPFTVPILT	1158.66		3600	3.68
unbound	233	249	TVEEMTNSRFPIPLEKL	2003.04		3600	0.76
unbound	233	256	TVEEMTNSRFPIPLEKLFTGPSGA	2620.32		3600	2.27
unbound	234	249	VEEMTNSRFPIPLEKL	1901.99		3600	0.58
unbound	234	257	VEEMTNSRFPIPLEKLFTGPSGAF	2666.34		3600	2.75
unbound	236	249	EMTNSRFPIPLEKL	1673.88		3600	-0.03
unbound	237	249	MTNSRFPIPLEKL	1544.84		3600	0.41
unbound	257	266	FVVQPQNGRC	1146.56		3600	1.16
unbound	257	272	FVVQPQNGRCTTDGVL	1732.86		3600	1.46
unbound	258	272	VVQPQNGRCTTDGVL	1585.79		3600	1.05
unbound	273	303	LGTTQLSPVNICTFRGDVTHIAGSRNYTMNL	3378.68		3600	5.35
unbound	283	298	ICTFRGDVTHIAGSRN	1745.86		3600	4.98
unbound	283	303	ICTFRGDVTHIAGSRNYTMNL	2368.14		3600	6.14
unbound	286	298	FRGDVTHIAGSRN	1428.72		3600	4.91
unbound	286	303	FRGDVTHIAGSRNYTMNL	2051		3600	5.26
unbound	287	303	RGDVTHIAGSRNYTMNL	1903.93		3600	5.21
unbound	304	326	ASLNWNNYDPTEEIPAPLGTPDF	2560.18		3600	8.24
unbound	307	326	NWNNYDPTEEIPAPLGTPDF	2289.02		3600	5.87
unbound	327	333	VGKIQGL	713.444		3600	0.86
unbound	327	334	VGKIQGLL	826.528		3600	0.62
unbound	327	335	VGKIQGLLT	927.575		3600	0.61
unbound	327	364	VGKIQGLLTQTTKGDGSTRGHKATVYTGSAPFTPKLGS	3859.06		3600	9.64
unbound	334	367	LTQTTKGDGSTRGHKATVYTGSAPFTPKLGSVQF	3537.82		3600	7.62
unbound	335	366	TQTTKGDGSTRGHKATVYTGSAPFTPKLGSVQ	3277.67		3600	8.81
unbound	335	367	TQTTKGDGSTRGHKATVYTGSAPFTPKLGSVQF	3424.74		3600	8.35
unbound	368	379	STDTENDFETHQ	1422.55		3600	5.9
unbound	375	402	FETHQNTKFTPVGVIQDGSTTHRNEPQQ	3195.53		3600	7.3
unbound	375	405	FETHQNTKFTPVGVIQDGSTTHRNEPQQWVL	3593.77		3600	8.21
unbound	376	402	ETHQNTKFTPVGVIQDGSTTHRNEPQQ	3048.46		3600	6.39
unbound	376	405	ETHQNTKFTPVGVIQDGSTTHRNEPQQWVL	3446.7		3600	7.62
unbound	384	402	TPVGVIQDGSTTHRNEPQQ	2063		3600	6.46
unbound	403	423	WVLPSYSGRNVHNVHLAPAVA	2286.2		3600	7.31
unbound	403	430	WVLPSYSGRNVHNVHLAPAVAPTFPGEQ	3042.55		3600	9.55
unbound	403	431	WVLPSYSGRNVHNVHLAPAVAPTFPGEQL	3155.63		3600	9.48
unbound	403	432	WVLPSYSGRNVHNVHLAPAVAPTFPGEQLL	3268.71		3600	9.64
unbound	403	433	WVLPSYSGRNVHNVHLAPAVAPTFPGEQLLF	3415.78		3600	10.04
unbound	406	423	PSYSGRNVHNVHLAPAVA	1887.97		3600	7.1
unbound	406	432	PSYSGRNVHNVHLAPAVAPTFPGEQLL	2870.48		3600	8.96
unbound	406	433	PSYSGRNVHNVHLAPAVAPTFPGEQLLF	3017.55		3600	9.17
unbound	409	423	SGRNVHNVHLAPAVA	1540.82		3600	5.59
unbound	424	432	PTFPGEQLL	1000.52		3600	1.92
unbound	432	447	LFFRSTMPGCSGYPNM	1806.79		3600	3.3
unbound	432	449	LFFRSTMPGCSGYPNMDL	2034.9		3600	3.55
unbound	433	447	FFRSTMPGCSGYPNM	1693.71		3600	3.15
unbound	433	449	FFRSTMPGCSGYPNMDL	1921.82		3600	3.63
unbound	434	449	FRSTMPGCSGYPNMDL	1774.75		3600	3.62
unbound	435	449	RSTMPGCSGYPNMDL	1627.68		3600	3.28
unbound	450	453	DCLL	462.215		3600	-0.08
unbound	450	461	DCLLPQEWVQHF	1513.7		3600	-0.16
unbound	457	461	WVQHF	715.344		3600	-0.07
unbound	457	470	WVQHFYQEAAPAQS	1660.76		3600	2.81
unbound	457	471	WVQHFYQEAAPAQSD	1775.79		3600	3.63
unbound	475	487	LRFVNPDTGRVLF	1532.85		3600	3.78
unbound	475	488	LRFVNPDTGRVLFE	1661.89		3600	3.77
unbound	476	487	RFVNPDTGRVLF	1419.76		3600	3.56
unbound	487	514	FECKLHKSGYVTVAHTGQHDLVIPPNGY	3109.54		3600	4.63
unbound	488	498	ECKLHKSGYVT	1263.63		3600	0.67
unbound	488	506	ECKLHKSGYVTVAHTGQHD	2109.01		3600	2.84
unbound	488	514	ECKLHKSGYVTVAHTGQHDLVIPPNGY	2962.48		3600	4.81
unbound	488	515	ECKLHKSGYVTVAHTGQHDLVIPPNGYF	3109.54		3600	4.63
unbound	488	517	ECKLHKSGYVTVAHTGQHDLVIPPNGYFRF	3412.71		3600	5.58
unbound	489	506	CKLHKSGYVTVAHTGQHD	1979.96		3600	3
unbound	492	513	HKSGYVTVAHTGQHDLVIPPNG	2326.18		3600	4.52
unbound	492	514	HKSGYVTVAHTGQHDLVIPPNGY	2489.25		3600	4.59
unbound	507	515	LVIPPNGYF	1018.55		3600	1.62
unbound	515	520	FRFDSW	856.387		3600	1.72
unbound	515	524	FRFDSWVNQF	1344.63		3600	3.75
unbound	516	524	RFDSWVNQF	1197.56		3600	2.85
unbound	524	530	FYTLAPM	841.404		3600	2.38
unbound	221	232	GPGSKPFTVPIL	1211.69		28800	4.68
unbound	221	233	GPGSKPFTVPILT	1312.74		28800	5.35
unbound	223	232	GSKPFTVPIL	1057.62		28800	3.73
unbound	223	233	GSKPFTVPILT	1158.66		28800	4.54
unbound	233	249	TVEEMTNSRFPIPLEKL	2003.04		28800	1.81
unbound	233	256	TVEEMTNSRFPIPLEKLFTGPSGA	2620.32		28800	4.27
unbound	234	249	VEEMTNSRFPIPLEKL	1901.99		28800	1.21
unbound	234	257	VEEMTNSRFPIPLEKLFTGPSGAF	2666.34		28800	4.14
unbound	236	249	EMTNSRFPIPLEKL	1673.88		28800	0.89
unbound	237	249	MTNSRFPIPLEKL	1544.84		28800	0.86
unbound	257	266	FVVQPQNGRC	1146.56		28800	1.44
unbound	257	272	FVVQPQNGRCTTDGVL	1732.86		28800	2.45
unbound	258	272	VVQPQNGRCTTDGVL	1585.79		28800	1.83
unbound	273	303	LGTTQLSPVNICTFRGDVTHIAGSRNYTMNL	3378.68		28800	7.48
unbound	283	298	ICTFRGDVTHIAGSRN	1745.86		28800	6.31
unbound	283	303	ICTFRGDVTHIAGSRNYTMNL	2368.14		28800	6.09
unbound	286	298	FRGDVTHIAGSRN	1428.72		28800	5.52
unbound	286	303	FRGDVTHIAGSRNYTMNL	2051		28800	6.62
unbound	287	303	RGDVTHIAGSRNYTMNL	1903.93		28800	6.47
unbound	304	326	ASLNWNNYDPTEEIPAPLGTPDF	2560.18		28800	8.53
unbound	307	326	NWNNYDPTEEIPAPLGTPDF	2289.02		28800	6.22
unbound	327	333	VGKIQGL	713.444		28800	0.79
unbound	327	334	VGKIQGLL	826.528		28800	0.74
unbound	327	335	VGKIQGLLT	927.575		28800	0.79
unbound	327	364	VGKIQGLLTQTTKGDGSTRGHKATVYTGSAPFTPKLGS	3859.06		28800	10.44
unbound	334	367	LTQTTKGDGSTRGHKATVYTGSAPFTPKLGSVQF	3537.82		28800	10.07
unbound	335	366	TQTTKGDGSTRGHKATVYTGSAPFTPKLGSVQ	3277.67		28800	10.36
unbound	335	367	TQTTKGDGSTRGHKATVYTGSAPFTPKLGSVQF	3424.74		28800	9.77
unbound	368	379	STDTENDFETHQ	1422.55		28800	5.98
unbound	375	402	FETHQNTKFTPVGVIQDGSTTHRNEPQQ	3195.53		28800	7.66
unbound	375	405	FETHQNTKFTPVGVIQDGSTTHRNEPQQWVL	3593.77		28800	8.83
unbound	376	402	ETHQNTKFTPVGVIQDGSTTHRNEPQQ	3048.46		28800	7.24
unbound	376	405	ETHQNTKFTPVGVIQDGSTTHRNEPQQWVL	3446.7		28800	8.38
unbound	384	402	TPVGVIQDGSTTHRNEPQQ	2063		28800	6.6
unbound	403	423	WVLPSYSGRNVHNVHLAPAVA	2286.2		28800	8.35
unbound	403	430	WVLPSYSGRNVHNVHLAPAVAPTFPGEQ	3042.55		28800	10.82
unbound	403	431	WVLPSYSGRNVHNVHLAPAVAPTFPGEQL	3155.63		28800	11.2
unbound	403	432	WVLPSYSGRNVHNVHLAPAVAPTFPGEQLL	3268.71		28800	11.27
unbound	403	433	WVLPSYSGRNVHNVHLAPAVAPTFPGEQLLF	3415.78		28800	11.45
unbound	406	423	PSYSGRNVHNVHLAPAVA	1887.97		28800	7.35
unbound	406	432	PSYSGRNVHNVHLAPAVAPTFPGEQLL	2870.48		28800	10.16
unbound	406	433	PSYSGRNVHNVHLAPAVAPTFPGEQLLF	3017.55		28800	10.18
unbound	409	423	SGRNVHNVHLAPAVA	1540.82		28800	5.09
unbound	424	432	PTFPGEQLL	1000.52		28800	2.63
unbound	432	447	LFFRSTMPGCSGYPNM	1806.79		28800	4.21
unbound	432	449	LFFRSTMPGCSGYPNMDL	2034.9		28800	4.48
unbound	433	447	FFRSTMPGCSGYPNM	1693.71		28800	4.05
unbound	433	449	FFRSTMPGCSGYPNMDL	1921.82		28800	4.73
unbound	434	449	FRSTMPGCSGYPNMDL	1774.75		28800	4.78
unbound	435	449	RSTMPGCSGYPNMDL	1627.68		28800	4.39
unbound	450	453	DCLL	462.215		28800	-0.16
unbound	450	461	DCLLPQEWVQHF	1513.7		28800	0.23
unbound	457	461	WVQHF	715.344		28800	0.1
unbound	457	470	WVQHFYQEAAPAQS	1660.76		28800	3.81
unbound	457	471	WVQHFYQEAAPAQSD	1775.79		28800	4.22
unbound	475	487	LRFVNPDTGRVLF	1532.85		28800	4.17
unbound	475	488	LRFVNPDTGRVLFE	1661.89		28800	4.44
unbound	476	487	RFVNPDTGRVLF	1419.76		28800	4.02
unbound	487	514	FECKLHKSGYVTVAHTGQHDLVIPPNGY	3109.54		28800	5.47
unbound	488	498	ECKLHKSGYVT	1263.63		28800	0.98
unbound	488	506	ECKLHKSGYVTVAHTGQHD	2109.01		28800	2.98
unbound	488	514	ECKLHKSGYVTVAHTGQHDLVIPPNGY	2962.48		28800	5.72
unbound	488	515	ECKLHKSGYVTVAHTGQHDLVIPPNGYF	3109.54		28800	5.47
unbound	488	517	ECKLHKSGYVTVAHTGQHDLVIPPNGYFRF	3412.71		28800	6.22
unbound	489	506	CKLHKSGYVTVAHTGQHD	1979.96		28800	2.97
unbound	492	513	HKSGYVTVAHTGQHDLVIPPNG	2326.18		28800	5.33
unbound	492	514	HKSGYVTVAHTGQHDLVIPPNGY	2489.25		28800	5.44
unbound	507	515	LVIPPNGYF	1018.55		28800	1.98
unbound	515	520	FRFDSW	856.387		28800	2.26
unbound	515	524	FRFDSWVNQF	1344.63		28800	4.37
unbound	516	524	RFDSWVNQF	1197.56		28800	3.63
unbound	524	530	FYTLAPM	841.404		28800	2.78
