# Supplementary material for: A post-translational modification of human Norovirus capsid protein attenuates glycan binding
Source: Nat Commun. 2019 Mar 21;10:1320. doi: 10.1038/s41467-019-09251-5 (PMC6428809; doi:10.1038/s41467-019-09251-5)
Supplement: Supplementary file 10 — Source Data [file 41467_2019_9251_MOESM10_ESM.xlsx]

## Sheet: Figure 2c 
Figure 2c
	Residue number (only assigned and observed amino acids)	224	225	231	232	233	234	236	237	238	239	240	241	242	248	249	250	251	252	254	255	256	257	258	259	264	265	266	267	268	269	270	272	273	274	275	277	278	279	281	282	283	284	285	286	287	288	289	290
	CSPs as euclidian distances [Hz]	3.98	0.79	1.91	2.17	1.37	5.51	2.76	1.59	0.73	0.64	3.85	1.76	0.63	3.12	2.54	1.36	2.13	0.64	2.77	1.07	2.76	3.16	1.81	1.43	3.29	0.67	0.94	1.02	2.94	1.71	3.87	1.9	0.23	4.24	2.58	5.55	3.09	3.76	1.38	3.33	2.46	0.65	1.38	7.17	9.85	9.9	9.35	22.29
[truncated: 163 more columns]

## Sheet: Figure 4a
Figure 3a
	Residue number (only assigned and observed amino acids)	224	225	231	232	233	234	235	236	237	238	239	240	242	248	249	250	251	252	255	257	258	259	260	263	264	265	267	268	270	271	272	273	274	275	277	278	279	281	283	284	285	286	287	288	289	290	291	292
	CSPs as euclidian distances [Hz]	1.87322	2.44588	4.02918	2.49319	0.82656	10.5891	1.58408	3.2414	0.375623	1.73001	0.354937	2.56406	7.92471	4.11699	2.63858	2.25044	2.52015	0.630759	1.30989	8.63231	3.6849	2.5488	3.12079	8.05143	1.3951	2.05018	1.7644	2.28631	1.0874	8.41685	7.96209	2.19661	2.99287	1.37987	8.0366	1.70362	8.65653	8.85981	8.71505	2.67622	10.2267	28.1875	12.1034	8.9483	17.549	8.28545	20.9361	4.1813
[truncated: 186 more columns]

## Sheet: Figure 4b
Figure 3b
	Residue number (only assigned and observed amino acids)	231	232	233	234	235	236	237	238	239	240	242	248	249	250	251	252	254	255	257	258	259	260	263	264	265	266	267	268	270	272	273	274	275	277	278	279	281	282	283	284	285	286	287	288	289	290	293	294
	CSPs as euclidian distances [Hz]	2.20157	1.01408	2.45568	4.14173	2.69408	5.17947	0.549646	2.35387	2.97611	0.581452	4.14529	4.88221	2.83366	2.21908	3.75227	1.47796	7.61976	2.12209	4.85998	3.92623	2.66191	2.41352	2.26451	6.45642	0.860551	2.05187	2.94793	2.86238	3.77912	5.58118	3.61221	1.02925	4.15829	4.32602	4.75725	4.15719	2.40632	1.13245	2.29073	0.92745	4.01043	3.04291	4.40507	2.11148	3.40331	2.41885	22.0273	12.32
[truncated: 168 more columns]

## Sheet: Figure 4f
Figure 3f
		CSPs in Hz as Euclidian distances for each amino acid form cluster 1
	Methyl a-L-fucopyranoside concentration (mM)	298	345	348	344	376	392	335	325	443	299	341	368	442	336	349	350	293	389	390	337	286	334	369	339	446	294	347	291	296	332	346	338	289	398	382	399	366	305	396	401	449	287	330	367	377	383	234	309
	0	0	0	0	0	0	0	0	0	0	0	0	0	0	0	0	0	0	0	0	0	0	0	0	0	0	0	0	0	0	0	0	0	0	0	0	0	0	0	0	0	0	0	0	0	0	0	0	0
	0.5	2.3623	2.07931	2.01263	1.56514	1.28169	1.20564	1.16311	1.00278	0.943092	0.968273	0.854683	0.83905	0.826894	0.921986	0.799272	0.792586	0.766868	0.719599	0.697028	0.649101	0.66025	0.668037	0.670373	0.618707	0.682994	0.602038	0.553092	0.529457	0.501135	0.477375	0.468208	0.477977	0.419282	0.385385	0.410829	0.358485	0.34552	0.299096	0.340901	0.318969	0.260853	0.275728	0.304191	0.288972	0.248637	0.30109	0.21714	0.245465
	1	5.43896	4.68576	4.52786	3.58657	2.79613	2.68645	2.57564	2.36091	2.35147	1.93496	1.96705	1.94206	1.94449	1.87833	1.82117	1.80864	1.67082	1.57007	1.51835	1.50349	1.4716	1.46657	1.4243	1.40988	1.30636	1.29576	1.2197	1.05952	1.05093	1.07061	1.07542	1.00798	0.936441	0.921515	0.90782	0.783909	0.723205	0.713551	0.691384	0.654211	0.660056	0.628098	0.609222	0.533731	0.563676	0.557834	0.558503	0.516811
	2	8.94563	7.70326	7.50906	5.91881	4.62061	4.48405	4.21187	3.86226	3.89804	3.24635	3.29058	3.22526	3.18472	3.082	3.05377	2.94396	2.77357	2.60709	2.55431	2.50675	2.47752	2.37308	2.32422	2.35459	2.13179	2.1879	1.97865	1.80922	1.78686	1.74167	1.73374	1.70363	1.50879	1.50813	1.46196	1.34625	1.15548	1.22504	1.13432	1.12758	1.13793	1.08275	1.03185	0.941178	0.976609	0.88481	0.979883	0.925574
	3	13.8421	11.904	11.4484	9.1081	7.06229	6.76307	6.55209	6.03909	6.0071	4.80372	4.96231	4.9204	4.97028	4.72956	4.58384	4.6318	4.20981	3.9559	3.79795	3.80211	3.68861	3.74714	3.61182	3.55642	3.27551	3.23095	3.11418	2.60528	2.6032	2.73414	2.76482	2.50793	2.40301	2.36049	2.32728	1.93946	1.8522	1.7806	1.74135	1.60479	1.65179	1.55798	1.5067	1.27605	1.39616	1.41837	1.38819	1.24795
	4	17.4487	14.9551	14.383	11.4745	8.82744	8.4858	8.21121	7.63982	7.6746	5.91489	6.26071	6.20965	6.28668	5.84242	5.77419	5.84845	5.26154	4.94549	4.74909	4.8011	4.63223	4.68568	4.49271	4.47811	3.99615	4.03259	3.89763	3.211	3.23456	3.4311	3.48191	3.12136	3.01515	2.99195	2.91283	2.42886	2.29885	2.26069	2.14983	1.98671	2.11509	1.96613	1.85696	1.54783	1.76813	1.72696	1.78464	1.56509
	5	21.524	18.3664	17.7156	14.1591	10.7893	10.458	10.0369	9.45053	9.6566	7.12635	7.7747	7.69494	7.77951	7.01396	7.16361	7.21471	6.43904	6.05487	5.84344	5.96352	5.73334	5.69055	5.43311	5.54384	4.70838	4.95684	4.74213	3.89968	3.96252	4.19256	4.26284	3.82628	3.67488	3.70934	3.53534	3.01624	2.75238	2.85463	2.58062	2.43437	2.7015	2.46965	2.24552	1.86398	2.23802	2.00899	2.30536	1.97698
	6	24.9963	21.3334	20.6295	16.4596	12.5577	12.2029	11.6432	10.9538	11.225	8.34565	9.07139	8.95954	9.0212	8.15498	8.36667	8.35232	7.50382	7.05649	6.83707	6.95188	6.70641	6.58268	6.303	6.46707	5.47278	5.80753	5.48853	4.592	4.65481	4.85523	4.92312	4.48636	4.24517	4.2986	4.08308	3.55038	3.17307	3.354	3.00164	2.87314	3.1744	2.90789	2.63551	2.22347	2.63789	2.31142	2.72187	2.353
	7	28.6926	24.4759	23.65	18.8863	14.3889	13.9785	13.3597	12.587	12.9039	9.52521	10.399	10.2777	10.3648	9.33223	9.58642	9.60066	8.59459	8.08238	7.82195	7.97259	7.67763	7.5573	7.22461	7.41208	6.25217	6.63981	6.30081	5.23323	5.31437	5.57475	5.66022	5.12658	4.87834	4.94094	4.69043	4.05519	3.64301	3.83966	3.43463	3.27399	3.63762	3.32456	3.00627	2.5185	3.0169	2.64843	3.1163	2.67938
	8	30.9806	26.5106	25.5924	20.3966	15.6495	15.1339	14.5086	13.5534	13.75	10.4903	11.2002	11.0752	11.1592	10.2722	10.3357	10.3497	9.34453	8.78527	8.48751	8.58115	8.29639	8.23428	7.90454	7.99878	6.97141	7.21369	6.8582	5.74498	5.7938	6.05108	6.12855	5.58084	5.29811	5.31137	5.10919	4.38435	4.00339	4.10152	3.77963	3.57564	3.85641	3.56647	3.30534	2.79585	3.22076	2.96822	3.28423	2.87886
	9	34.2925	29.3172	28.2917	22.5702	17.2776	16.7195	16.0375	15.021	15.2732	11.5238	12.3919	12.2582	12.3666	11.3057	11.4293	11.4692	10.3145	9.69776	9.36455	9.49806	9.16489	9.09993	8.71923	8.8455	7.64591	7.95371	7.58037	6.30818	6.37787	6.69259	6.78758	6.14865	5.86232	5.88962	5.64895	4.83518	4.41721	4.54076	4.15976	3.92967	4.27851	3.9415	3.63074	3.05097	3.56309	3.2583	3.64551	3.17132
	10	36.3843	30.9576	29.7383	23.8859	18.0555	17.48	16.9252	16.0709	16.4677	11.6623	13.0524	12.9645	13.2177	11.6488	11.9925	12.29	10.7529	10.1126	9.69755	10.0335	9.55286	9.62148	9.10571	9.29589	7.73957	8.19623	8.01711	6.32907	6.4993	7.09598	7.266	6.3074	6.24616	6.31883	5.99772	4.96176	4.65379	4.75935	4.28324	3.94989	4.53071	4.08648	3.66655	2.91668	3.71234	3.36203	3.84953	3.20593
	11	39.5785	33.6781	32.3856	25.9933	19.6587	19.0523	18.4027	17.4675	17.9202	12.7314	14.2257	14.1176	14.3695	12.6774	13.0763	13.3516	11.7136	11.0163	10.5822	10.9316	10.423	10.4493	9.9007	10.1306	8.4222	8.94914	8.70856	6.92603	7.10453	7.70974	7.88602	6.88917	6.77987	6.86711	6.50923	5.4284	5.04674	5.20251	4.66225	4.32658	4.95257	4.47126	4.00552	3.21111	4.0636	3.64169	4.21627	3.5227
	12	42.5933	36.223	34.7727	27.9527	21.1009	20.4245	19.8055	18.8323	19.3067	13.5777	15.2627	15.1688	15.4865	13.5963	14.0165	14.4063	12.5623	11.8146	11.3175	11.7367	11.1563	11.2636	10.6442	10.8677	9.01723	9.55943	9.38539	7.35806	7.56976	8.30865	8.51753	7.35259	7.3186	7.40678	7.0254	5.78204	5.44827	5.5589	4.99867	4.59192	5.29717	4.76687	4.26756	3.36892	4.33259	3.93004	4.49757	3.72825
	15	47.6861	40.6641	39.133	31.3385	23.8271	23.0542	22.2414	20.9854	21.4161	15.6146	17.1535	17.0107	17.2671	15.4782	15.7874	16.0368	14.2037	13.3561	12.8432	13.1701	12.6124	12.638	12.0259	12.2306	10.3729	10.8783	10.5282	8.50252	8.66914	9.30682	9.49067	8.38852	8.17616	8.24064	7.8642	6.59394	6.12538	6.26315	5.69311	5.29998	5.93328	5.4038	4.91196	4.00467	4.89568	4.46795	5.04451	4.28076
	20	56.7198	48.465	46.7075	37.3087	28.5134	27.5687	26.5224	24.8816	25.2925	18.9194	20.4475	20.2502	20.4796	18.6394	18.8459	19.008	17.0106	15.9936	15.4123	15.6822	15.0942	15.067	14.405	14.594	12.5863	13.0781	12.5489	10.3281	10.4662	11.0798	11.2583	10.1031	9.71835	9.75933	9.36208	7.93385	7.31944	7.47053	6.85721	6.42982	7.04565	6.47302	5.95487	4.95089	5.85149	5.39069	5.99164	5.17395
	40	77.9256	66.6361	64.2312	51.2678	39.255	37.9284	36.482	34.1513	34.645	26.1496	28.0963	27.8193	28.1108	25.7296	25.9061	26.0926	23.4215	22.02	21.2245	21.5421	20.7652	20.7318	19.8493	20.0618	17.4261	18.0192	17.2642	14.2769	14.4384	15.2345	15.4642	13.9288	13.3593	13.3894	12.8779	10.9269	10.0862	10.2561	9.46598	8.88055	9.6554	8.89895	8.23003	6.87636	8.03675	7.46019	8.20574	7.12756
	80	93.3356	80.2541	77.5998	61.5411	47.7716	46.0296	44.0332	40.5796	40.6821	32.8237	33.811	33.3713	33.4233	31.8621	31.283	31.0341	28.5533	26.8358	25.981	25.8511	25.2415	25.0235	24.245	24.2057	22.0015	22.1557	20.8246	18.008	17.9351	18.3109	18.4189	17.2094	16.0039	15.8574	15.4918	13.4454	12.2737	12.3321	11.7256	11.1547	11.4657	10.8218	10.3456	9.02102	9.73078	9.35345	9.73623	8.88898
	120	99.3072	85.6951	82.8917	65.5313	51.2963	49.2502	47.1368	43.0041	42.6885	35.8179	35.975	35.4792	35.4252	34.6309	33.3409	32.9711	30.6695	28.8175	27.9082	27.4722	26.9966	26.8345	26.1538	25.8027	24.2107	23.8485	22.3144	19.6441	19.3999	19.5661	19.5988	18.5799	17.0976	16.7676	16.5938	14.4345	13.2654	13.0497	12.748	12.1161	12.0259	11.5277	11.2845	10.0031	10.3402	10.3276	10.1757	9.57178
	160	102.36	88.5709	85.9751	67.6748	53.356	51.2721	48.7269	44.099	43.6395	37.939	37.3193	36.6786	36.3437	36.2792	34.6605	33.8353	31.962	30.0295	29.2288	28.4319	28.1875	27.6702	27.179	26.7862	25.5541	25.0514	23.0169	20.9361	20.5083	20.1557	20.0544	19.5694	17.549	17.1633	17.0646	15.2278	13.7061	13.6084	13.352	12.9128	12.4716	12.1034	11.9902	10.9176	10.8634	10.8361	10.5891	10.2983
[truncated: 35 more columns]

## Sheet: Figure 4g
Figure 3g
		CSPs as Euclidian distances in Hz for each amino acid
	Methyl a-L-fucopyranoside concentration (mM)	374	373	375	371	376	344	349	372	335	341	345	369	346	370	392	293	443	336	347	446	329	333	294	377	505	502	382	399	337	509	508	486	342	520	302	398	338	389	367	415	422
	0	0	0	0	0	0	0	0	0	0	0	0	0	0	0	0	0	0	0	0	0	0	0	0	0	0	0	0	0	0	0	0	0	0	0	0	0	0	0	0	0	0
	1	0.61423	0.5337	0.44189	0.47862	0.39681	0.35286	0.26363	0.31014	0.27495	0.20324	0.23156	0.23548	0.18286	0.19759	0.16931	0.19115	0.18296	0.18095	0.14771	0.12773	0.09508	0.07799	0.08675	0.07383	0.05975	0.0733	0.12194	0.06052	0.08083	0.05791	0.05459	0.05385	0.10456	0.08131	0.04587	0.09487	0.08287	0.07899	0.03991	0.06117	0.03288
	3	1.55342	1.29567	0.9598	1.5439	1.20084	2.17018	0.59611	1.10239	1.47141	0.5677	0.41231	0.68188	0.35576	0.75714	0.4318	0.59558	0.53263	0.31953	0.3006	0.21418	0.6221	0.18599	0.10259	0.21963	0.24683	0.15276	0.70043	0.33699	0.07315	0.15566	0.49831	0.09088	0.59894	0.3002	0.27887	0.79831	0.17887	0.59575	0.10507	1.13147	0.31687
	5	2.70237	2.31819	1.84225	2.33659	1.8862	2.38067	1.09179	1.58279	1.71803	0.91406	0.8856	1.09839	0.72864	0.9331	0.71845	0.91711	0.85131	0.71456	0.56183	0.49608	0.63777	0.23453	0.24634	0.22293	0.12626	0.22783	0.79388	0.25158	0.26307	0.0857	0.21081	0.12169	0.67675	0.28568	0.05495	0.77978	0.32536	0.59338	0.04111	0.78911	0.13742
	7	4.31088	3.61376	2.89957	3.72804	2.96792	4.25074	1.76873	2.52951	2.93917	1.52766	1.23085	1.68149	1.14665	1.50548	1.16744	1.48067	1.36215	0.9947	0.78562	0.6687	1.19813	0.42888	0.38167	0.43407	0.2943	0.40489	1.34613	0.53275	0.33792	0.17572	0.5057	0.18702	1.15927	0.41468	0.24224	1.419	0.40501	1.05603	0.09551	1.60398	0.32822
	9	4.75846	4.10079	3.4442	3.61292	2.9902	2.66082	2.08353	2.31504	2.03373	1.60193	1.73152	1.75301	1.43399	1.50243	1.33885	1.45944	1.39625	1.35201	1.1207	0.9381	0.76384	0.65173	0.69312	0.61378	0.52041	0.59542	0.87814	0.52019	0.62331	0.49606	0.45126	0.47199	0.75864	0.58248	0.38975	0.69462	0.59431	0.58715	0.36367	0.43015	0.31513
	11	6.38158	5.44718	4.51713	5.05425	4.12545	4.44006	2.73296	3.30245	3.23849	2.18143	2.13828	2.38486	1.84936	1.99388	1.76256	2.03138	1.91556	1.69769	1.36978	1.16325	1.24212	0.76158	0.79571	0.70936	0.5184	0.70605	1.43079	0.62306	0.72704	0.49625	0.21872	0.5164	1.23341	0.61155	0.27455	1.30064	0.71386	1.01445	0.36655	0.89968	0.23175
	13	7.04055	6.02352	4.78917	6.09561	4.91138	6.31295	2.84714	4.13202	4.52933	2.39448	2.26921	2.85078	1.89232	2.4377	1.87534	2.39473	2.21961	1.83257	1.4414	1.26715	1.70275	0.61673	0.63143	0.59079	0.34458	0.59534	2.09104	0.68219	0.66697	0.22156	0.58816	0.31258	1.78437	0.73114	0.17842	2.07568	0.82597	1.57474	0.10608	2.13985	0.38574
	15	8.32577	7.10545	5.85484	6.69359	5.44974	6.07912	3.53265	4.40211	4.41485	2.84541	2.76315	3.15048	2.38376	2.6278	2.28269	2.68003	2.51958	2.20114	1.76257	1.51001	1.68348	0.9455	0.98923	0.88106	0.60973	0.88393	1.96746	0.79126	0.91737	0.57963	0.21752	0.61885	1.69288	0.78514	0.27223	1.82393	0.92967	1.40902	0.42038	1.38685	0.2552
	20	12.2352	10.4227	8.7016	9.55694	7.80703	8.25775	5.29014	6.2073	6.00967	4.20118	4.07925	4.49861	3.57914	3.78327	3.40837	3.86067	3.64597	3.23328	2.62842	2.20416	2.35109	1.52844	1.57977	1.42402	1.08329	1.40362	2.62934	1.24647	1.41698	1.0346	0.50545	1.06544	2.27354	1.15111	0.62127	2.37537	1.33912	1.86478	0.78157	1.52545	0.52765
	25	14.5869	12.3927	10.4827	11.0656	9.06384	9.12884	6.42833	7.09397	6.63584	5.0427	4.85536	5.19711	4.3533	4.44871	4.13783	4.51674	4.28125	3.83228	3.17352	2.58928	2.70799	1.99114	2.02498	1.85693	1.52155	1.79687	2.83986	1.62267	1.76604	1.44432	0.92266	1.45968	2.47152	1.37442	0.98977	2.51305	1.55715	2.02106	1.12489	1.34776	0.8652
	30	18.2543	15.5732	12.8568	14.6167	11.9053	13.193	7.76634	9.5964	9.58174	6.24372	6.05861	6.87847	5.24217	5.74122	5.01574	5.85975	5.51223	4.82318	3.86939	3.30548	3.66649	2.10205	2.19488	1.95853	1.37467	1.96002	4.25957	1.75048	2.02414	1.30885	0.48993	1.3892	3.66762	1.71556	0.64208	3.93689	2.02969	3.04616	0.95635	2.93228	0.58325
	50	27.0336	22.9875	19.0969	21.408	17.4287	19.2856	11.6	13.9907	13.9208	9.30878	8.84487	10.0205	7.81497	8.40078	7.48462	8.62592	8.11713	7.03886	5.67576	4.79137	5.4488	3.23866	3.33158	3.01884	2.18606	2.99335	6.139	2.69979	3.00528	2.07518	0.71785	2.19049	5.30257	2.42023	1.0923	5.69647	2.89488	4.41031	1.55991	4.08689	0.98684
	90	41.24	34.8169	29.7926	30.6	25.0358	25.1898	18.4636	19.4232	18.0265	14.4468	13.322	14.1995	12.4545	12.3736	11.8927	12.6424	11.9812	10.5235	8.85015	6.99959	7.81463	5.98834	5.95568	5.58412	4.73574	5.3347	7.56487	4.94583	5.05194	4.46544	2.94155	4.53661	6.63947	3.57921	3.17432	6.80929	4.11676	5.53594	3.59336	3.25808	2.89169
	140	56.1534	47.5631	41.0553	40.5332	33.3809	30.4273	25.5165	25.3837	22.1228	19.5973	18.7746	19.0053	17.3103	17.0938	16.4536	16.8525	16.0718	14.709	12.6447	9.79235	9.92858	8.7517	8.70565	8.18484	7.37403	7.69974	9.04059	7.27024	7.36655	6.90638	5.90986	6.8393	7.97412	5.65105	5.42112	7.70268	5.91854	6.71077	5.54216	4.2847	4.98478
	180	65.1794	55.0484	47.9158	46.1396	38.0257	33.8509	29.9826	28.6214	24.4239	22.9091	21.5643	21.5176	20.3131	19.8247	19.3669	19.3688	18.4871	16.8806	14.749	11.1243	11.5864	10.6362	10.459	9.94943	9.18794	9.27361	9.76609	8.93325	8.74595	8.56578	7.66012	8.48971	8.68231	6.54136	6.894	8.38103	6.72835	7.56441	6.9727	5.37758	6.46439
	220	74.821	63.5828	55.2783	52.693	43.6687	35.9363	34.4478	32.5901	26.6274	26.0216	25.8404	24.9728	23.4813	23.3141	22.2548	22.0273	21.1329	20.0818	17.6103	13.3911	12.5046	12.4	12.32	11.651	10.9699	10.8034	10.5681	10.4676	10.3979	10.191	10.1443	9.88296	9.37375	8.60846	8.5659	8.49441	8.3119	8.1597	8.14197	8.0869	7.94966

## Sheet: Figure 5c
Figure 4c
	Wild type P dimers
	Residue number	221	222	223	224	225	226	227	228	229	230	231	232	233	234	235	236	237	238	239	240	241	242	243	244	245	246	247	248	249	250	251	252	253	254	255	256	257	258	259	260	261	262	263	264	265	266	267	268
	CSPs as euclidian distances [Hz]				6.10472	1.45271						3.91347	1.69755	4.11455	8.3242	2.20079	4.56344	2.70324	2.43434	1.06591	1.18473	4.11655	5.3245						1.22081	3.81969	0.678662	0.944313	1.26035		9.75651	4.14707		8.48785	2.51967	2.33307					5.62538	1.9234	1.41148	5.30982	1.56245
	N373iD P dimers
	Residue number	221	222	223	224	225	226	227	228	229	230	231	232	233	234	235	236	237	238	239	240	241	242	243	244	245	246	247	248	249	250	251	252	253	254	255	256	257	258	259	260	261	262	263	264	265	266	267	268
	CSPs as euclidian distances [Hz]				1.74	1.46						2.9	0.27	2.28	5.6	1.33	0.68	0.63	2.14	1.22	2.65	2.99	1.53						3.31	2.66	1.28	0.48	2.99		8.98	1.44	3.02	4.96	1.53	1.7	1.54			0.98	0.63	1.37	0.75	2.71	0.16
[truncated: 262 more columns]

## Sheet: Supplementary Figure 1a
Supplementary Figure 1a
	Guanidine HCl (M)	Max emision (nm)	Max emisionGuHCl,0 - Max emisionGuHCl,x (nm)	% Average unfolded protein
	0	330	0	0
	1	331	1	4
	1.25	333	3	13
	1.5	338	8	35
	1.75	344	14	61
	2	349	19	83
	2.5	352	22	956
	3	353	23	100
	4	353	23	100
	5	353	23	100
	6	353	23	100

## Sheet: Supplementary Figure 1b
Supplementary Figure 1b
	0 M GuHCl
	Time (h)	% Folded
	0	100
	5.5	99
	25.5	94
	73.5	94
	114	94
	1,47 M GuHCl
	Time (h)	% Folded
	0	100
	1.5	90
	27.5	73
	65	63
	115	55
	2 M GuHCl
	Time (h)	% Folded
	0	100
	19	62
	92	54
	116	53
	3 M GuHCl
	Time (h)	% Folded
	0	100
	18	60
	91	46
	115	40
	4 M GuHCl
	Time (h)	% Folded
	0	100
	3.5	19
	26	17
	74	15
	114	15
	The error was ± 3,5 in all the cases

## Sheet: Supplementary Figure 1c
Supplementary Figure 1c
	GuHCl (M)	% Folded protein
	0	93
	1.47	85
	2	77.4
	3	67.8
	4	58.6
	6	28
	The error was ± 3,5 in all the cases

## Sheet: Supplementary Figure 1d
Supplementary Figure 1d
			Well N°	Description										Well N°	Description
			1	Marker #161-0317 (BioRad)										1	Reference protein
			2	After 1 day										2	Marker #161-0317 (BioRad)
			3	After 2 days										3	After 1 day
			4	After 3 days										4	After 2 days
			5	After 4 days										5	After 3 days
			6	After 5 days										6	After 4 days
			7	After 6 days										7	After 5 days
			8	Reference protein										8	After 6 days
			9											9
			10											10	After 1 day
														11	After 2 days
														12	After 3 days
														13	After 4 days
														14	After 5 days
														15	After 6 days

[truncated: 14 more sheets: Supplementary Figure 1f, Supplementary Figure 2, Supplementary Figure 4, Supplementary Figure 5a, Supplementary Figure 6, Supplementary Figure 8, Supplementary Figure 11, Supplementary Figure 12a, Supplementary Figure 12b, Supplementary Figure 14b, Supplementary Figure 15, Supplementary Figure 16, Supplementary Figure 17, Supplementary Figure 21]
